# Supplementary material for: Grain number and grain yield distribution along the spike remain stable despite breeding for high yield in winter wheat
Source: PLoS One. 2018 Oct 10;13(10):e0205452. doi: 10.1371/journal.pone.0205452 (PMC6179273; doi:10.1371/journal.pone.0205452)
Supplement: S1 Table — (XLSX) [file pone.0205452.s001.xlsx]

## Sheet: Elite
Variety	Countries of listing	Year of release
Kanzler	DEU	1980
Urban	DEU	1980
Sperber	DEU	1982
Ares	DEU	1983
Apollo	DEU	1984
Kosack	SWE	1984
Herzog	unknown	1986
Mikon	DEU	1988
Orestis	DEU	1988
Haven	GBR	1988
Capo	AUT	1989
Ramiro	DEU	1989
Renan	FRA	1989
Toronto	DEU	1990
Ibis	DEU	1991
Vivant	NLD	1991
Hussar	GBR	1991
Hereward	GBR	1991
Lynx	GBR	1992
Tambor	DEU	1993
Tarso	DEU	1994
Transit	DEU	1994
Estica	CZE	1995
Consort	GBR	1995
Hanseat	DEU	1996
Achat	AUT	1997
Prinz	DEU	1997
Isengrain	FRA	1997
Lona	FRA	1997
Caesar	unknown	1997
Xenos	AUT	1998
Tower	CZE	1998
Bill	DNK	1998
Savannah	GBR	1998
Corsaire	CZE	1999
Rialto	CZE	1999
Semper	CZE	1999
Apache	FRA	1999
Mewa	POL	1999
Lars	SWE	1999
Malacca	GBR	1999
Senat	DNK	2000
Solist	DNK	2000
Macro	GBR	2000
Banquet	CZE	2001
Travix	DEU	2001
Exsept	DEU	2001
Sokrates	DEU	2001
Symbol	DNK	2001
Intense	FRA	2001
Nutka	POL	2001
Sukces	POL	2001
Tonacja	POL	2001
Stava	SWE	2001
SWHarnesk	SWE	2001
Deben	GBR	2001
Arina	CHE	2002
Monsun	DEU	2002
SWTopper	DEU	2002
Tommi	DEU	2002
Winnetou	DEU	2002
SWTataros	NLD	2002
Finezja	POL	2002
Solstice	GBR	2002
Xi19	GBR	2002
Antonius	AUT	2003
Fridolin	AUT	2003
Globus	AUT	2003
Taifun	DEU	2003
Bryza	POL	2003
Rubens	POL	2003
Kobiera	POL	2003
Nadobna	POL	2003
Rywalka	POL	2003
Einstein	GBR	2003
Robigus	GBR	2003
Sobi	DEU	2004
Solitär	DEU	2004
Striker	DEU	2004
Toras	DEU	2004
Tulsa	DEU	2004
Türkis	DEU	2004
Ambition	DNK	2004
Kleber	FRA	2004
Muza	POL	2004
Satyna	POL	2004
Smuga	POL	2004
Bogatka	POL	2004
Fregata	POL	2004
Izyda	POL	2004
Zawisza	POL	2004
Cordiale	GBR	2004
Gladiator	GBR	2004
Istabraq	GBR	2004
Welford	GBR	2004
Tuareg	DEU	2005
Intact	FRA	2005
Legenda	POL	2005
OstkaStrzelecka	POL	2005
Wydma	POL	2005
Ambrosia	GBR	2005
Brompton	GBR	2005
Glasgow	GBR	2005
Vitus	unknown	2005
Eriwan	AUT	2006
Eurojet	AUT	2006
Rainer	AUT	2006
Alceste	DEU	2006
Marin	DEU	2006
Potenzial	DEU	2006
Skalmeje	DEU	2006
Tukan	DEU	2006
Frument	DNK	2006
Torkil	DNK	2006
Instinct	FRA	2006
Batuta	POL	2006
Alchemy	GBR	2006
Gatsby	GBR	2006
Hyperion	GBR	2006
Sakura	CZE	2007
Position	DNK	2007
Amundsen	FRA	2007
Boregar	FRA	2007
Expert	FRA	2007
Phare	FRA	2007
Figura	POL	2007
Markiza	POL	2007
Naridana	POL	2007
Battalion	GBR	2007
Humber	GBR	2007
Oakley	GBR	2007
Timber	GBR	2007
Zebedee	GBR	2007
Sultan	CZE	2008
Adler	DEU	2008
Julius	DEU	2008
Sophytra	DEU	2008
Altamira	FRA	2008
Kohelia	POL	2008
Muszelka	POL	2008
Ostroga	POL	2008
Trappe	POL	2008
Nateja	POL	2008
Duxford	GBR	2008
Tarkus	DEU	2009
KWSAurum	DEU	2009
KWSChamsin	DEU	2009
KWSScirocco	DEU	2009
Kampana	POL	2009
Natula	POL	2009
Gallant	GBR	2009
Ketchum	GBR	2009
Viscount	GBR	2009
Muskat	DEU	2010
Sailor	DEU	2010
KWSErasmus	DEU	2010
Hybery	FRA	2010
Banderola	POL	2010
Fidelius	POL	2010
Jantarka	POL	2010
Torrild	POL	2010
KWSOzon	POL	2010
Kingdom	GBR	2010
Elixer	DEU	2011
Glaucus	DEU	2011
Tobak	DEU	2011
Pionier	DEU	2013
Dichter	DEU	2014
Cassiopeia	DNK	unknown
Contur	DNK	unknown
Fastnet	DNK	unknown
Hereford	DNK	unknown
Portland	DNK	unknown
Slejpner	DNK	unknown
Smuggler	DNK	unknown
Trintella	DNK	unknown
Tuscan	DNK	unknown
Zanatan	DNK	unknown
Baguette11	FRA	unknown
H05606	FRA	unknown
P05311	FRA	unknown
P05312	FRA	unknown
P06079	FRA	unknown
Soissons	FRA	unknown
Korweta	POL	unknown
Vanek	POL	unknown
Aperitiv	SWE	unknown
SWHarpun	SWE	unknown
SWHurtig	SWE	unknown
SWSkotte	SWE	unknown
CPBTW130	GBR	unknown
Gulliver	GBR	unknown
Limerick	GBR	unknown
Marksman	GBR	unknown
Mascot	GBR	unknown
Monty	GBR	unknown
Musketeer	GBR	unknown
Velocity	GBR	unknown
Philius	unknown	unknown
KobraPlus	unknown	unknown
Andi	unknown	unknown

## Sheet: Resources
ACCESSION	GENUS	SPECIES	SPAUTHOR	SUBTAXA	SUBTAUTHOR	ACCESSION NAME	ACQUISITION	ORIGIN	STATUS	ANNUALITY	AVAILABILITY
TRI3372	Triticum	aestivum	L.	var. aestivum			1950	AFG	Traditional cultivar/landrace	winter type	unrestricted available
TRI1458	Triticum	aestivum	L.	var. graecum	(Körn.) Mansf.		1946	ALB	Traditional cultivar/landrace	winter type	unrestricted available
TRI1205	Triticum	aestivum	L.	var. aestivum		Tschermaks Non Plus Ultra	1947	AUT	Advanced/improved cultivar	winter type	unrestricted available
TRI14278	Triticum	aestivum	L.	var. milturum	(Alef.) Mansf.		1984	AUT	Traditional cultivar/landrace	winter type	unrestricted available
TRI16859	Triticum	aestivum	L.				1990	AUT	Traditional cultivar/landrace	winter type	unrestricted available
TRI5153	Triticum	aestivum	L.	var. lutescenscompactoides	(Kobelev) Mansf.	Winterweizen 8 Neuzucht	1959	AUT	Advanced/improved cultivar	winter type	unrestricted available
TRI7748	Triticum	aestivum	L.	var. aestivum		Rinner Winterweizen	1965	AUT	Advanced/improved cultivar	winter type	unrestricted available
TRI8030	Triticum	aestivum	L.	var. lutescens	(Alef.) Mansf.	Martin	1966	AUT	Advanced/improved cultivar	winter type	unrestricted available
TRI10169	Triticum	aestivum	L.	var. lutescens	(Alef.) Mansf.	Nudif TP 1	1972	BEL	Advanced/improved cultivar	winter type	unrestricted available
TRI8455	Triticum	aestivum	L.	var. lutescens	(Alef.) Mansf.	Norda	1968	BEL	Advanced/improved cultivar	winter type	unrestricted available
TRI9655	Triticum	aestivum	L.	var. lutescens	(Alef.) Mansf.	59 AF. 223	1970	BEL	Advanced/improved cultivar	winter type	unrestricted available
TRI370	Triticum	aestivum	L.	var. ferrugineum	(Alef.) Mansf.	Prof. Ackermann	1946	BGR	Advanced/improved cultivar	winter type	unrestricted available
TRI3701	Triticum	aestivum	L.	var. plenoerythrospermum	(Flaksb.) Mansf.		1955	BGR	unknown	winter type	unrestricted available
TRI7838	Triticum	aestivum	L.	var. lutescens	(Alef.) Mansf.		1966	BGR	Traditional cultivar/landrace	winter type	unrestricted available
TRI7865	Triticum	aestivum	L.	var. aestivum			1966	BGR	Traditional cultivar/landrace	winter type	unrestricted available
TRI4968	Triticum	aestivum	L.	var. milturum	(Alef.) Mansf.	Bisnacht	1961	CHE	Advanced/improved cultivar	winter type	unrestricted available
TRI23767	Triticum	sp.				SIAN SHENSI	2003	CHN	Traditional cultivar/landrace	winter type	unrestricted available
TRI6729	Triticum	aestivum	L.	var. graecum	(Körn.) Mansf.	Chua-Bej 187	1963	CHN	Advanced/improved cultivar	winter type	unrestricted available
TRI10515	Triticum	aestivum	L.	var. aestivum			1973	CYP	Traditional cultivar/landrace	winter type	unrestricted available
TRI16644	Triticum	aestivum	L.	var. lutescens	(Alef.) Mansf.	Borenos	1990	DEU	Advanced/improved cultivar	winter type	unrestricted available
TRI16818	Triticum	aestivum	L.	var. lutescens	(Alef.) Mansf.	Mikon	1990	DEU	Advanced/improved cultivar	winter type	unrestricted available
TRI7444	Triticum	aestivum	L.	var. lutescens	(Alef.) Mansf.	Muck	1964	DEU	Advanced/improved cultivar	winter type	unrestricted available
TRI13584	Triticum	aestivum	L.	var. lutescens	(Alef.) Mansf.	Merkur	1983	DEU	Advanced/improved cultivar	winter type	unrestricted available
TRI16546	Triticum	aestivum	L.	var. lutescens	(Alef.) Mansf.	L.P. 10989/80	1989	DEU	Breeding/research material	winter type	unrestricted available
TRI16553	Triticum	aestivum	L.	var. lutescens	(Alef.) Mansf.	Sorbas	1989	DEU	Advanced/improved cultivar	winter type	unrestricted available
TRI17248	Triticum	aestivum	L.	var. ferrugineum	(Alef.) Mansf.		1993	DEU	Traditional cultivar/landrace	winter type	unrestricted available
TRI19140	Triticum	aestivum	L.	var. lutescens	(Alef.) Mansf.	TRAKOS	2003	DEU	Advanced/improved cultivar	winter type	unrestricted available
TRI19890	Triticum	sp.				CARIBO	2003	DEU	Advanced/improved cultivar	winter type	unrestricted available
TRI21173	Triticum	aestivum	L.	var. lutescenscompactoides	(Kobelev) Mansf.	CRIEWENER 192	2003	DEU	Advanced/improved cultivar	winter type	unrestricted available
TRI21379	Triticum	sp.				NORDOST SAMLAND	2003	DEU	Advanced/improved cultivar	winter type	unrestricted available
TRI21421	Triticum	sp.				HEINE 3596/58	2003	DEU	Breeding/research material	winter type	unrestricted available
TRI21447	Triticum	sp.				MEISTER	2003	DEU	Advanced/improved cultivar	winter type	unrestricted available
TRI21847	Triticum	sp.				OBERST	2003	DEU	Advanced/improved cultivar	winter type	unrestricted available
TRI21997	Triticum	sp.				EST-WMRJ 4	2003	DEU	Breeding/research material	winter type	unrestricted available
TRI22616	Triticum	sp.				FOERSTER III	2003	DEU	Breeding/research material	winter type	unrestricted available
TRI24096	Triticum	sp.				SIEGERLAENDER NEU	2003	DEU	Advanced/improved cultivar	winter type	unrestricted available
TRI24519	Triticum	sp.				VON LOCHOWS ZICKAUER EDEL	2003	DEU	Advanced/improved cultivar	winter type	unrestricted available
TRI24730	Triticum	sp.				BESELER DICKKOPF III	2003	DEU	Advanced/improved cultivar	winter type	unrestricted available
TRI25204	Triticum	sp.				ISIDOR	2003	DEU	Advanced/improved cultivar	winter type	unrestricted available
TRI29458	Triticum	aestivum	L.	var. lutescens	(Alef.) Mansf.	Beaver	2007	DEU	Advanced/improved cultivar	winter type	unrestricted available
TRI7421	Triticum	aestivum	L.	var. lutescenscompactoides	(Kobelev) Mansf.	Weique	1964	DEU	Advanced/improved cultivar	winter type	unrestricted available
TRI7694	Triticum	aestivum	L.	var. lutescens	(Alef.) Mansf.	Messelstein	1965	DEU	Advanced/improved cultivar	winter type	unrestricted available
TRI9469	Triticum	aestivum	L.	var. lutescens	(Alef.) Mansf.	Falke	1968	DEU	Advanced/improved cultivar	winter type	unrestricted available
TRI9470	Triticum	aestivum	L.	var. lutescens	(Alef.) Mansf.	Caprimus	1969	DEU	Advanced/improved cultivar	winter type	unrestricted available
TRI1081	Triticum	aestivum	L.	var. lutescens	(Alef.) Mansf.	Kirsches Nordland	1947	DEU	Advanced/improved cultivar	winter type	unrestricted available
TRI1135	Triticum	aestivum	L.	var. milturum	(Alef.) Mansf.	Hohenheimer 4 J. I	1947	DEU	Advanced/improved cultivar	winter type	unrestricted available
TRI1218	Triticum	aestivum	L.	var. erythrospermumcompactoides	(Kobelev) Mansf.	Strubes Kreuzung 210	1947	DEU	Advanced/improved cultivar	winter type	unrestricted available
TRI1273	Triticum	aestivum	L.	var. erythrospermumcompactoides	(Kobelev) Mansf.	Strubes Kreuzung 56	1947	DEU	Advanced/improved cultivar	winter type	unrestricted available
TRI1342	Triticum	aestivum	L.	var. lutescens	(Alef.) Mansf.	Siegfried	1947	DEU	Advanced/improved cultivar	winter type	unrestricted available
TRI1571	Triticum	aestivum	L.	var. lutescenscompactoides	(Kobelev) Mansf.	Lischower Winterweizen 14	1947	DEU	Advanced/improved cultivar	winter type	unrestricted available
TRI1794	Triticum	aestivum	L.	var. albidumcompactoides	(Kobelev) Mansf.	Lembkes Obotriten	1949	DEU	Advanced/improved cultivar	winter type	unrestricted available
TRI3741	Triticum	aestivum	L.	var. lutescens	(Alef.) Mansf.	Rimpaus Bastard II	1950	DEU	Advanced/improved cultivar	winter type	unrestricted available
TRI3788	Triticum	aestivum	L.	var. lutescens	(Alef.) Mansf.		1951	DEU	Advanced/improved cultivar	winter type	unrestricted available
TRI3818	Triticum	aestivum	L.	var. lutescens	(Alef.) Mansf.	Rimpaus 9391	1951	DEU	Advanced/improved cultivar	winter type	unrestricted available
TRI4189	Triticum	aestivum	L.	var. milturum	(Alef.) Mansf.	Voigtländer Braun	1951	DEU	Advanced/improved cultivar	winter type	unrestricted available
TRI4249	Triticum	aestivum	L.	var. milturum	(Alef.) Mansf.	Stumpenweizen	1951	DEU	Advanced/improved cultivar	winter type	unrestricted available
TRI4639	Triticum	aestivum	L.	var. albidumcompactoides	(Kobelev) Mansf.	Aereboe	1957	DEU	Advanced/improved cultivar	winter type	unrestricted available
TRI4647	Triticum	aestivum	L.	var. lutescens	(Alef.) Mansf.	Angerner Frühweizen	1957	DEU	Advanced/improved cultivar	winter type	unrestricted available
TRI4667	Triticum	aestivum	L.	var. lutescenscompactoides	(Kobelev) Mansf.	Bergers Gelber Dickkopf Nr. 1	1957	DEU	Advanced/improved cultivar	winter type	unrestricted available
TRI4672	Triticum	aestivum	L.	var. aureum	(Link) Mansf.	Biala B	1957	DEU	Advanced/improved cultivar	winter type	unrestricted available
TRI4765	Triticum	aestivum	L.	var. aureum	(Link) Mansf.	Ermischs Früher Winterweizen	1957	DEU	Advanced/improved cultivar	winter type	unrestricted available
TRI4808	Triticum	aestivum	L.	var. milturum	(Alef.) Mansf.	Haidenburger Verb. Landweizen	1957	DEU	Advanced/improved cultivar	winter type	unrestricted available
TRI4884	Triticum	aestivum	L.	var. lutescens	(Alef.) Mansf.	Nordharzer Burg	1957	DEU	Advanced/improved cultivar	winter type	unrestricted available
TRI4997	Triticum	aestivum	L.	var. milturum	(Alef.) Mansf.	Friedrichswerther Red Prolific	1961	DEU	Advanced/improved cultivar	winter type	unrestricted available
TRI5004	Triticum	aestivum	L.	var. pyrothrix	(Alef.) Mansf.	Hildebrandts Winterweizen I R	1961	DEU	Advanced/improved cultivar	winter type	unrestricted available
TRI5121	Triticum	aestivum	L.	var. lutescens	(Alef.) Mansf.	Welkes B 422	1961	DEU	Advanced/improved cultivar	winter type	unrestricted available
TRI7028	Triticum	aestivum	L.	var. milturum	(Alef.) Mansf.	Rieggers Schwarzwälder Glatter Braunweizen	1957	DEU	Advanced/improved cultivar	winter type	unrestricted available
TRI994	Triticum	aestivum	L.	var. aureum	(Link) Mansf.	Heinrichs von Hindenburg	1947	DEU	Advanced/improved cultivar	winter type	unrestricted available
TRI7709	Triticum	aestivum	L.	var. lutescens	(Alef.) Mansf.	Otofte	1965	DNK	Advanced/improved cultivar	winter type	unrestricted available
TRI29589	Triticum	aestivum	L.	var. lutescenscompactoides	(Kobelev) Mansf.		1999	ESP	Traditional cultivar/landrace	winter type	unrestricted available
TRI10149	Triticum	aestivum	L.	var. lutescens	(Alef.) Mansf.	Bogrin	1972	FRA	Advanced/improved cultivar	winter type	unrestricted available
TRI1068	Triticum	aestivum	L.	var. lutescens	(Alef.) Mansf.	Rue d'Or	1947	FRA	Advanced/improved cultivar	winter type	unrestricted available
TRI1109	Triticum	aestivum	L.	var. lutescens	(Alef.) Mansf.	Hybrid de Grosse Tete	1947	FRA	Advanced/improved cultivar	winter type	unrestricted available
TRI19754	Triticum	sp.				MIANA	2003	FRA	Advanced/improved cultivar	winter type	unrestricted available
TRI20130	Triticum	sp.				MOLINEL	2003	FRA	Advanced/improved cultivar	winter type	unrestricted available
TRI24652	Triticum	sp.				LURON	2003	FRA	Advanced/improved cultivar	winter type	unrestricted available
TRI5164	Triticum	aestivum	L.	var. lutescens	(Alef.) Mansf.	Cappelle Desprez	1960	FRA	Advanced/improved cultivar	winter type	unrestricted available
TRI6838	Triticum	aestivum	L.	var. lutescens	(Alef.) Mansf.	Abondance-Lepeuple	1962	FRA	Advanced/improved cultivar	winter type	unrestricted available
TRI6840	Triticum	aestivum	L.	var. lutescens	(Alef.) Mansf.	Aisne	1962	FRA	Advanced/improved cultivar	winter type	unrestricted available
TRI6868	Triticum	aestivum	L.	var. milturum	(Alef.) Mansf.	Roux de Champigny	1962	FRA	Advanced/improved cultivar	winter type	unrestricted available
TRI6897	Triticum	aestivum	L.	var. lutescens	(Alef.) Mansf.	Nord Desprez	1961	FRA	Advanced/improved cultivar	winter type	unrestricted available
TRI6899	Triticum	aestivum	L.	var. lutescens	(Alef.) Mansf.	Sillon d Or	1961	FRA	Advanced/improved cultivar	winter type	unrestricted available
TRI7893	Triticum	aestivum	L.	var. lutescens	(Alef.) Mansf.	Primepi	1965	FRA	Advanced/improved cultivar	winter type	unrestricted available
TRI8301	Triticum	aestivum	L.	var. lutescens	(Alef.) Mansf.	Bizel	1967	FRA	Advanced/improved cultivar	winter type	unrestricted available
TRI9332	Triticum	aestivum	L.	var. lutescens	(Alef.) Mansf.	Bocquiau	1972	FRA	Advanced/improved cultivar	winter type	unrestricted available
TRI9433	Triticum	aestivum	L.	var. lutescens	(Alef.) Mansf.	Joss [synonym]; Joss Cambier	1969	FRA	Advanced/improved cultivar	winter type	unrestricted available
TRI9993	Triticum	aestivum	L.	var. lutescens	(Alef.) Mansf.	Rustique	1972	FRA	Advanced/improved cultivar	winter type	unrestricted available
TRI4980	Triticum	aestivum	L.	var. lutescens	(Alef.) Mansf.	Collossal Hybrid	1961	GBR	Advanced/improved cultivar	winter type	unrestricted available
TRI5167	Triticum	aestivum	L.	var. lutescens	(Alef.) Mansf.	N 59	1960	GBR	Advanced/improved cultivar	winter type	unrestricted available
TRI52	Triticum	aestivum	L.	var. pyrothrix	(Alef.) Mansf.	Redman aus Yeoman x Sq. Master	1946	GBR	Advanced/improved cultivar	winter type	unrestricted available
TRI7923	Triticum	aestivum	L.	var. milturum	(Alef.) Mansf.	Redman	1966	GBR	Advanced/improved cultivar	winter type	unrestricted available
TRIB25	Triticum	aestivum	L.			TJB 990-15	unknown	GBR	unknown	winter type	not available
TRI11882	Triticum	aestivum	L.	var. lutescens	(Alef.) Mansf.	Martonvasari 4	1978	HUN	Advanced/improved cultivar	winter type	unrestricted available
TRI12707	Triticum	aestivum	L.	var. lutescens	(Alef.) Mansf.	Martonvasari 6	1979	HUN	Advanced/improved cultivar	winter type	unrestricted available
TRI19498	Triticum	sp.				SCHEICHABAD	2003	IND	Traditional cultivar/landrace	winter type	unrestricted available
TRI23739	Triticum	aestivum	L.	var. graecum	(Körn.) Mansf.	PERSISCHE NR 549	2003	IRN	Breeding/research material	winter type	unrestricted available
TRI13026	Triticum	aestivum	L.	var. lutescens	(Alef.) Mansf.	Bianchetta	1981	ITA	Traditional cultivar/landrace	winter type	unrestricted available
TRI13430	Triticum	aestivum	L.	var. milturum	(Alef.) Mansf.		1984	ITA	Traditional cultivar/landrace	winter type	unrestricted available
TRI15185	Triticum	aestivum	L.	var. lutescens	(Alef.) Mansf.		1986	ITA	Traditional cultivar/landrace	winter type	unrestricted available
TRI16767	Triticum	aestivum	L.	var. lutescens	(Alef.) Mansf.		1991	ITA	Traditional cultivar/landrace	winter type	unrestricted available
TRI5393	Triticum	aestivum	L.	var. aestivum		Funo	1957	ITA	Advanced/improved cultivar	intermediate (winter)	unrestricted available
TRIB26	Triticum	aestivum	L.			Acciaio	unknown	ITA	unknown	winter type	not available
TRI12072	Triticum	aestivum	L.	var. ferrugineum	(Alef.) Mansf.	Hiyoku Komugi Products 1956 c	1978	JPN	Breeding/research material	winter type	unrestricted available
TRI23983	Triticum	sp.					2003	KOR	Advanced/improved cultivar	winter type	unrestricted available
TRI7916	Triticum	aestivum	L.	var. albidumcompactoides	(Kobelev) Mansf.	Demeter	1966	NLD	Advanced/improved cultivar	winter type	unrestricted available
TRI7918	Triticum	aestivum	L.	var. lutescenscompactoides	(Kobelev) Mansf.	Lovink	1966	NLD	Advanced/improved cultivar	winter type	unrestricted available
TRI11151	Triticum	aestivum	L.	var. turcomanicum	(Vavilov & Kobelev) Mansf.		1975	NPL	Traditional cultivar/landrace	winter type	unrestricted available
TRI4256	Triticum	aestivum	L.	var. lutescens	(Alef.) Mansf.	Dreadnought	1951	NZL	Advanced/improved cultivar	winter type	unrestricted available
TRI11767	Triticum	aestivum	L.	var. ferrugineum	(Alef.) Mansf.		1977	POL	Traditional cultivar/landrace	winter type	unrestricted available
TRI11784	Triticum	aestivum	L.	var. ferrugineumcompactoides	(Kobelev) Mansf.		1977	POL	Traditional cultivar/landrace	winter type	unrestricted available
TRI11803	Triticum	aestivum	L.	var. lutescens	(Alef.) Mansf.		1977	POL	Traditional cultivar/landrace	winter type	unrestricted available
TRI11823	Triticum	aestivum	L.	var. aestivum			1977	POL	Traditional cultivar/landrace	winter type	unrestricted available
TRI11826	Triticum	aestivum	L.	var. ferrugineum	(Alef.) Mansf.		1977	POL	Traditional cultivar/landrace	winter type	unrestricted available
TRI11902	Triticum	aestivum	L.	var. lutescens	(Alef.) Mansf.		1977	POL	Traditional cultivar/landrace	winter type	unrestricted available
TRI12829	Triticum	aestivum	L.	var. lutescens	(Alef.) Mansf.		1980	POL	Traditional cultivar/landrace	winter type	unrestricted available
TRI14895	Triticum	aestivum	L.	var. ferrugineum	(Alef.) Mansf.		1985	POL	Traditional cultivar/landrace	winter type	unrestricted available
TRI4955	Triticum	aestivum	L.	var. milturum	(Alef.) Mansf.	Australiyska Czerwona	1961	POL	Advanced/improved cultivar	winter type	unrestricted available
TRI9597	Triticum	aestivum	L.	var. lutescens	(Alef.) Mansf.	C 551/66	1970	POL	Advanced/improved cultivar	winter type	unrestricted available
TRI9604	Triticum	aestivum	L.	var. lutescens	(Alef.) Mansf.	D 294/66	1970	POL	Advanced/improved cultivar	winter type	unrestricted available
TRI10182	Triticum	aestivum	L.	var. lutescens	(Alef.) Mansf.	Lovrin 231 (Stamm)	1972	ROU	Advanced/improved cultivar	winter type	unrestricted available
TRI10399	Triticum	aestivum	L.	var. aestivum		F 50-68	1973	ROU	Advanced/improved cultivar	winter type	unrestricted available
TRI10409	Triticum	aestivum	L.	var. aestivum		F 157-67	1973	ROU	Advanced/improved cultivar	winter type	unrestricted available
TRI1591	Triticum	aestivum	L.	var. aestivum		Banater Winterweizen	1947	ROU	Traditional cultivar/landrace	winter type	unrestricted available
TRI11372	Triticum	aestivum	L.	var. lutescens	(Alef.) Mansf.	Przevalskaja	1976	SUN	Advanced/improved cultivar	winter type	unrestricted available
TRIB19	Triticum	aestivum	L.			BCD 1302/83	unknown	SUN	unknown	winter type	not available
TRI11900	Triticum	aestivum	L.	var. lutescens	(Alef.) Mansf.	Zernogradskaja 4	1977	SUN	Advanced/improved cultivar	winter type	unrestricted available
TRI5081	Triticum	aestivum	L.	var. milturum	(Alef.) Mansf.	Russischer Korschow 149	1961	SUN	Advanced/improved cultivar	winter type	unrestricted available
TRI10316	Triticum	aestivum	L.	var. erythrospermumcompactoides	(Kobelev) Mansf.	Neuzucht	1973	SUN	Advanced/improved cultivar	winter type	unrestricted available
TRI11057	Triticum	aestivum	L.	var. lutescens	(Alef.) Mansf.		1974	SUN	Advanced/improved cultivar	winter type	unrestricted available
TRI137	Triticum	aestivum	L.	var. milturum	(Alef.) Mansf.	Semipalatinskaja	1946	SUN	Advanced/improved cultivar	winter type	unrestricted available
TRI2353	Triticum	aestivum	L.	var. lutescens	(Alef.) Mansf.	Vjatka 5	1950	SUN	Advanced/improved cultivar	winter type	unrestricted available
TRI9325	Triticum	aestivum	L.	var. lutescens	(Alef.) Mansf.	Bezostaja 2	1972	SUN	Advanced/improved cultivar	winter type	unrestricted available
TRI11374	Triticum	aestivum	L.	var. lutescens	(Alef.) Mansf.	Priboj	1976	SUN	Advanced/improved cultivar	winter type	unrestricted available
TRI11895	Triticum	aestivum	L.	var. lutescens	(Alef.) Mansf.	Dneprovskaja 775	1977	SUN	Breeding/research material	winter type	unrestricted available
TRI11190	Triticum	aestivum	L.	var. lutescens	(Alef.) Mansf.		1975	SVK	Traditional cultivar/landrace	winter type	unrestricted available
TRI11226	Triticum	aestivum	L.	var. milturum	(Alef.) Mansf.		1975	SVK	Traditional cultivar/landrace	winter type	unrestricted available
TRI11301	Triticum	aestivum	L.	var. lutescens	(Alef.) Mansf.		1975	SVK	Traditional cultivar/landrace	winter type	unrestricted available
TRI12051	Triticum	aestivum	L.	var. milturum	(Alef.) Mansf.		1978	SVK	Traditional cultivar/landrace	winter type	unrestricted available
TRI13205	Triticum	aestivum	L.	var. ferrugineum	(Alef.) Mansf.		1983	SVK	Traditional cultivar/landrace	winter type	unrestricted available
TRI119	Triticum	aestivum	L.	var. lutescens	(Alef.) Mansf.	Weibulls Eroika	1946	SWE	Advanced/improved cultivar	winter type	unrestricted available
TRI19517	Triticum	sp.				SVALOEFS PANZER III	2003	SWE	Advanced/improved cultivar	winter type	unrestricted available
TRI24232	Triticum	sp.				SVALOEFS SONNEN II	2003	SWE	Advanced/improved cultivar	winter type	unrestricted available
TRI5463	Triticum	aestivum	L.	var. villosum	(Alef.) Mansf.	Svalöfs Thule II	1957	SWE	Advanced/improved cultivar	winter type	unrestricted available
TRI23023	Triticum	sp.					2003	TUR	Breeding/research material	winter type	unrestricted available
TRI11244	Triticum	aestivum	L.	var. lutescens	(Alef.) Mansf.	Gaillard	1975	unknown	Advanced/improved cultivar	winter type	unrestricted available
TRI11274	Triticum	aestivum	L.	var. lutescens	(Alef.) Mansf.	Paladin	1975	unknown	Advanced/improved cultivar	winter type	unrestricted available
TRI11858	Triticum	aestivum	L.	var. lutescens	(Alef.) Mansf.	ST - VUR 37	1977	unknown	Breeding/research material	winter type	unrestricted available
TRI11972	Triticum	aestivum	L.	var. lutescens	(Alef.) Mansf.	Roazon	1978	unknown	Advanced/improved cultivar	winter type	unrestricted available
TRI12699	Triticum	aestivum	L.	var. lutescens	(Alef.) Mansf.	Ducat	1979	unknown	Advanced/improved cultivar	winter type	unrestricted available
TRI13201	Triticum	aestivum	L.	var. lutescens	(Alef.) Mansf.	Isidor	1982	unknown	Advanced/improved cultivar	winter type	unrestricted available
TRI13580	Triticum	aestivum	L.	var. lutescens	(Alef.) Mansf.	Caristern	1983	unknown	Advanced/improved cultivar	winter type	unrestricted available
TRI14296	Triticum	aestivum	L.	var. graecum	(Körn.) Mansf.		1984	unknown	Traditional cultivar/landrace	winter type	unrestricted available
TRI14318	Triticum	aestivum	L.	var. erinaceum	(Desv.) Mansf.		1984	unknown	Traditional cultivar/landrace	winter type	unrestricted available
TRI15252	Triticum	aestivum	L.	var. lutescens	(Alef.) Mansf.	Lutescens 505	1986	unknown	Advanced/improved cultivar	winter type	unrestricted available
TRI16405	Triticum	aestivum	L.	var. lutescens	(Alef.) Mansf.	Garant	1988	unknown	Advanced/improved cultivar	winter type	unrestricted available
TRI19848	Triticum	sp.				SVALE	2003	unknown	Advanced/improved cultivar	winter type	unrestricted available
TRI21016	Triticum	sp.				FUGGERS V 3/15 X TASSILO 312	2003	unknown	unknown	winter type	unrestricted available
TRI21034	Triticum	sp.				IDEALVITE	2003	unknown	Advanced/improved cultivar	winter type	unrestricted available
TRI21088	Triticum	sp.				GEBER	2003	unknown	Advanced/improved cultivar	winter type	unrestricted available
TRI22325	Triticum	sp.				EST-EMR-J 3	2003	unknown	Breeding/research material	winter type	unrestricted available
TRI23047	Triticum	sp.				WA G 27/99	2003	unknown	Breeding/research material	winter type	unrestricted available
TRI23126	Triticum	sp.				FAMULUS	2003	unknown	Advanced/improved cultivar	winter type	unrestricted available
TRI23266	Triticum	sp.				POLLUX	2003	unknown	Advanced/improved cultivar	winter type	unrestricted available
TRI23279	Triticum	sp.				PONTUS	2003	unknown	Advanced/improved cultivar	winter type	unrestricted available
TRI24136	Triticum	sp.					2003	unknown	Breeding/research material	intermediate or changing	unrestricted available
TRI24403	Triticum	sp.				STETSON	2003	unknown	Advanced/improved cultivar	winter type	unrestricted available
TRI24849	Triticum	sp.					2003	unknown	Breeding/research material	winter type	unrestricted available
TRI25248	Triticum	sp.				RAUX CHAMPIGNY	2003	unknown	Advanced/improved cultivar	winter type	unrestricted available
TRI25327	Triticum	sp.					2003	unknown	Breeding/research material	winter type	unrestricted available
TRI4585	Triticum	aestivum	L.	var. milturum	(Alef.) Mansf.		1959	URY	unknown	winter type	unrestricted available
TRI10050	Triticum	aestivum	L.	var. lutescens	(Alef.) Mansf.	H 189-29	1972	USA	Advanced/improved cultivar	winter type	unrestricted available
TRI1008	Triticum	aestivum	L.	var. lutescens	(Alef.) Mansf.	Smogger	1947	USA	Advanced/improved cultivar	winter type	unrestricted available
TRI1388	Triticum	aestivum	L.	var. lutescens	(Alef.) Mansf.	Turkey Selection	1946	USA	Advanced/improved cultivar	winter type	unrestricted available
TRI14997	Triticum	aestivum	L.	var. lutescens	(Alef.) Mansf.	Roland	1986	USA	Advanced/improved cultivar	winter type	unrestricted available
TRI25194	Triticum	sp.				HUSSAR X HOHENHEIM 77	2003	USA	Breeding/research material	winter type	unrestricted available
TRI7907	Triticum	aestivum	L.	var. graecum	(Körn.) Mansf.	Selection 101	1966	USA	Advanced/improved cultivar	winter type	unrestricted available
TRIB69	Triticum	aestivum	L.			Benni multifloret	unknown	USA	unknown	winter type	not available
TRIB81	Triticum	aestivum	L.			ZG 1011	unknown	YUG	unknown	winter type	not available
TRIB52	Triticum	aestivum	L.			Mina	unknown	YUG	unknown	winter type	not available
TRI9460	Triticum	aestivum	L.	var. lutescens	(Alef.) Mansf.	NS 602	1969	YUG	Advanced/improved cultivar	winter type	unrestricted available
