# Supplementary material for: Grain number and grain yield distribution along the spike remain stable despite breeding for high yield in winter wheat
Source: PLoS One. 2018 Oct 10;13(10):e0205452. doi: 10.1371/journal.pone.0205452 (PMC6179273; doi:10.1371/journal.pone.0205452)
Supplement: S2 Table — (XLSX) [file pone.0205452.s002.xlsx]

## Sheet: Raw data from spikes
Plot	Replication	Block	Genotype	Population	Spikelet	Grain_number					Grain_yield(mg)
						Spike_1	Spike_2	Spike_3	Spike_4	Spike_5	Spike_1	Spike_2	Spike_3	Spike_4	Spike_5
1	1	1	Apache	elite	1	0	0	0	0	0	0	0	0	0	0
1	1	1	Apache	elite	2	0	0	0	1	3	0	0	0	46.5	135.7
1	1	1	Apache	elite	3	2	3	1	3	4	70.2	134.3	45.7	162.9	188.4
1	1	1	Apache	elite	4	3	3	3	2	4	164	157.2	174.3	91	201.4
1	1	1	Apache	elite	5	3	4	3	4	4	174.1	199.8	165.1	218.1	210.7
1	1	1	Apache	elite	6	3	4	4	4	4	181.8	212.6	209.7	188.3	216.4
1	1	1	Apache	elite	7	4	4	4	4	4	206.4	216.6	192.1	232.5	218.6
1	1	1	Apache	elite	8	4	4	4	4	4	206.8	211.7	223.8	237.9	211.5
1	1	1	Apache	elite	9	4	4	6	4	4	214.6	221.4	306.9	242.4	206.9
1	1	1	Apache	elite	10	3	4	4	3	4	176.9	209.7	215.4	186.8	211.4
1	1	1	Apache	elite	11	3	4	4	4	4	173	203	207.5	222.4	211.4
1	1	1	Apache	elite	12	3	4	4	5	3	170.8	215.1	207.7	244.7	143.1
1	1	1	Apache	elite	13	3	4	4	3	4	163.8	181.3	200.3	165	170.9
1	1	1	Apache	elite	14	3	3	2	3	3	159	121.1	85.6	153.3	152.9
1	1	1	Apache	elite	15	3	3	3	3	3	142.9	128.4	147.8	155.9	100.3
1	1	1	Apache	elite	16	3	2	3	3	3	117.5	94.8	154.1	126.3	133.7
1	1	1	Apache	elite	17	2	2	3	2	3	99.2	82	150.8	108.8	112.3
1	1	1	Apache	elite	18	2	2	3	2	3	90.1	61.9	108.3	90.7	105.9
1	1	1	Apache	elite	19	2	2	2	2	2	81.2	74.6	73.4	84	82.4
1	1	1	Apache	elite	20	2	2	3	2	1	65.9	60.3	100.7	68.5	34.5
1	1	1	Apache	elite	21	1	NA	2	1	2	39	NA	47.7	36.6	65.8
2	1	2	TRI4884	resource	1	0	0	3	0	0	0	0	104.9	0	0
2	1	2	TRI4884	resource	2	3	2	4	2	1	126.8	84.2	181.8	94.1	22.4
2	1	2	TRI4884	resource	3	3	3	3	3	3	155	152.4	142.4	157.6	141.8
2	1	2	TRI4884	resource	4	4	3	4	4	2	170.3	154.9	197.9	177.8	105.7
2	1	2	TRI4884	resource	5	3	3	3	4	3	157.5	174.1	146.7	185.7	157
2	1	2	TRI4884	resource	6	4	3	4	4	3	187.1	159	187.8	196.8	140.7
2	1	2	TRI4884	resource	7	4	3	4	4	4	188.5	181.3	182	181.2	207.6
2	1	2	TRI4884	resource	8	3	3	3	3	4	152.8	161.3	161.5	157.1	178.1
2	1	2	TRI4884	resource	9	3	3	3	4	4	153.9	176.5	148.9	200.5	214.1
2	1	2	TRI4884	resource	10	3	3	4	4	4	153.5	163	194.6	179.5	212.2
2	1	2	TRI4884	resource	11	3	3	3	4	3	164.2	175.1	142.4	202.7	177.8
2	1	2	TRI4884	resource	12	3	3	3	3	3	137.2	164.4	157.6	149.7	154.6
2	1	2	TRI4884	resource	13	3	2	3	2	3	156.8	109.5	148.5	146.8	162.6
2	1	2	TRI4884	resource	14	3	3	3	3	3	149.8	147.9	150.8	103.1	147
2	1	2	TRI4884	resource	15	2	3	2	2	3	82.2	132.3	96.5	159.7	164.5
2	1	2	TRI4884	resource	16	3	2	3	2	3	156.1	103.6	114.9	95.7	149.1
2	1	2	TRI4884	resource	17	3	1	2	2	3	150.1	12.8	97.9	107.3	140.1
2	1	2	TRI4884	resource	18	3	2	2	2	3	121.2	97.1	98.4	99.7	146.1
2	1	2	TRI4884	resource	19	2	2	1	2	2	101.6	103.4	47.8	103.8	99.6
2	1	2	TRI4884	resource	20	3	2	2	2	2	138	92.9	93.8	94.1	104.4
2	1	2	TRI4884	resource	21	3	2	2	2	1	136.3	91.4	85.3	90.5	45.7
2	1	2	TRI4884	resource	22	2	2	2	1	2	103	84.9	92.2	44.3	92.7
2	1	2	TRI4884	resource	23	2	NA	2	1	2	93.9	NA	76.6	38.8	91.1
2	1	2	TRI4884	resource	24	2	NA	2	1	1	92.5	NA	72.8	42.4	25.3
2	1	2	TRI4884	resource	25	2	NA	1	0	1	89.4	NA	37.7	0	41.4
2	1	2	TRI4884	resource	26	2	NA	NA	NA	NA	84.5	NA	NA	NA	NA
2	1	2	TRI4884	resource	27	2	NA	NA	NA	NA	87.4	NA	NA	NA	NA
2	1	2	TRI4884	resource	28	2	NA	NA	NA	NA	50.6	NA	NA	NA	NA
3	1	3	TRI4955	resource	1	0	2	1	0	0	0	71.4	33.5	0	0
3	1	3	TRI4955	resource	2	2	2	3	2	2	7.7	89.6	111.4	73.3	81
3	1	3	TRI4955	resource	3	3	3	3	3	3	146	128.9	118	123.7	124.7
3	1	3	TRI4955	resource	4	3	3	4	2	2	129.7	152	162.1	97.6	101.4
3	1	3	TRI4955	resource	5	3	3	3	3	2	114.8	129.1	135.2	127.3	92.9
3	1	3	TRI4955	resource	6	3	3	3	2	2	144.6	136.2	138.8	94.1	95.8
3	1	3	TRI4955	resource	7	3	4	3	3	2	148.2	170.1	144.8	131.5	97.8
3	1	3	TRI4955	resource	8	3	3	3	2	2	141.2	107	128.8	94.6	110.8
3	1	3	TRI4955	resource	9	3	3	3	2	2	141	138.3	145.3	96.6	100
3	1	3	TRI4955	resource	10	2	3	3	2	2	96	137.1	131.6	94.5	102.2
3	1	3	TRI4955	resource	11	3	3	3	2	3	118.7	131	119.2	74.1	108.7
3	1	3	TRI4955	resource	12	2	3	3	2	2	94.9	135.6	128	96.6	105.1
3	1	3	TRI4955	resource	13	3	2	2	2	2	138.7	51.4	64.4	89.7	99.6
3	1	3	TRI4955	resource	14	2	3	2	2	2	94.2	127.8	82.6	91.2	97.5
3	1	3	TRI4955	resource	15	2	2	2	2	2	94.6	81.9	93.4	83.3	93.1
3	1	3	TRI4955	resource	16	2	3	2	2	2	90.6	120.6	83.6	87.8	98.8
3	1	3	TRI4955	resource	17	3	2	2	2	2	93.7	83.3	88.6	84.1	87.5
3	1	3	TRI4955	resource	18	2	2	2	1	2	85.4	82.2	86.8	39	94.8
3	1	3	TRI4955	resource	19	2	2	2	2	2	87.5	75.8	85.6	75.2	81.4
3	1	3	TRI4955	resource	20	2	2	2	2	2	85.8	62.2	77.2	71.9	82.1
3	1	3	TRI4955	resource	21	2	2	2	1	2	69.2	61.2	72.9	38.2	74.6
3	1	3	TRI4955	resource	22	1	2	2	2	2	35.9	64.9	67.1	50.9	55.2
3	1	3	TRI4955	resource	23	1	1	2	2	1	30.5	30.8	64.3	47	38
3	1	3	TRI4955	resource	24	NA	NA	2	NA	NA	NA	NA	59	NA	NA
4	1	4	TRI9332	resource	1	0	2	2	0	0	0	59.7	80.6	0	0
4	1	4	TRI9332	resource	2	0	3	2	1	2	0	156	108.9	31.3	60
4	1	4	TRI9332	resource	3	1	3	2	3	3	49.4	162.1	154.5	120.5	129.4
4	1	4	TRI9332	resource	4	2	3	3	3	3	86	171.3	161.9	147.8	147.4
4	1	4	TRI9332	resource	5	3	3	3	3	1	150.1	191.2	172.1	164.9	42.8
4	1	4	TRI9332	resource	6	2	4	3	3	3	62.6	226.1	176	164.4	169.8
4	1	4	TRI9332	resource	7	3	4	3	3	2	159.8	225.8	155.3	187	109.7
4	1	4	TRI9332	resource	8	3	4	3	3	3	165.4	238.1	177.5	171.3	185.4
4	1	4	TRI9332	resource	9	3	4	3	3	0	166.5	232.7	158.6	186.6	0
4	1	4	TRI9332	resource	10	3	4	3	3	3	174.6	243.4	191	186	179.9
4	1	4	TRI9332	resource	11	3	4	3	3	1	165.7	190.4	188.6	182.4	40
4	1	4	TRI9332	resource	12	3	3	3	3	3	168.1	197.7	196.1	180.6	165.9
4	1	4	TRI9332	resource	13	3	3	3	3	3	173.8	204.2	180	181.4	165.8
4	1	4	TRI9332	resource	14	3	4	3	3	2	158.1	212.8	181.1	164.4	124.4
4	1	4	TRI9332	resource	15	3	4	3	3	3	145.2	218.1	153.7	171.4	156.2
4	1	4	TRI9332	resource	16	2	2	3	3	2	112.7	117.1	155.6	164.3	115.2
4	1	4	TRI9332	resource	17	2	2	2	2	2	104.6	118.9	124.8	126.8	106.1
4	1	4	TRI9332	resource	18	2	2	2	3	2	104.8	120.4	102.5	143.4	102.5
4	1	4	TRI9332	resource	19	2	2	2	2	2	96.9	108.9	107.5	116.7	98.1
4	1	4	TRI9332	resource	20	2	3	2	2	2	89.4	105.5	103.6	106.5	100.6
4	1	4	TRI9332	resource	21	2	2	2	2	2	75.9	104.8	97.8	97.5	88.1
4	1	4	TRI9332	resource	22	NA	NA	2	1	2	NA	NA	84.9	48	83.8
5	1	5	TRI9433	resource	1	0	0	0	0	0	0	0	0	0	0
5	1	5	TRI9433	resource	2	0	0	0	0	0	0	0	0	0	0
5	1	5	TRI9433	resource	3	3	0	2	0	1	112.9	0	82.5	0	29.4
5	1	5	TRI9433	resource	4	3	2	3	2	2	114.9	81.8	126.6	84.3	78.1
5	1	5	TRI9433	resource	5	3	2	3	3	3	114.8	94.4	138	135	122.8
5	1	5	TRI9433	resource	6	4	3	4	3	3	120.2	137.5	180.3	132.7	125.1
5	1	5	TRI9433	resource	7	4	3	4	3	3	179	116.3	172.6	144.6	135.5
5	1	5	TRI9433	resource	8	4	4	4	3	3	128.2	152.3	192.4	144.1	141.4
5	1	5	TRI9433	resource	9	3	4	4	3	2	157	155.6	187.8	145.9	103
5	1	5	TRI9433	resource	10	4	4	4	3	3	168	181.1	195.7	146.2	146.6
5	1	5	TRI9433	resource	11	2	3	4	4	3	78	156.8	190.8	178.1	138.4
5	1	5	TRI9433	resource	12	3	3	4	2	3	133.3	166.7	191.5	111.9	148.5
5	1	5	TRI9433	resource	13	3	3	1	2	3	147.4	144.9	59.9	107.1	125.2
5	1	5	TRI9433	resource	14	4	4	3	2	3	195.1	194.9	135.2	115.2	150.2
5	1	5	TRI9433	resource	15	3	3	3	3	3	149.9	149.1	146.4	161.4	147.7
5	1	5	TRI9433	resource	16	3	3	3	3	3	155.4	151.7	142.2	156.5	113
5	1	5	TRI9433	resource	17	3	3	4	3	2	142.7	151	173.4	64.1	104.3
5	1	5	TRI9433	resource	18	3	2	3	2	2	63.1	105.4	143	98.6	63.5
5	1	5	TRI9433	resource	19	3	2	3	3	2	137.3	98.5	134.9	135.2	90.5
5	1	5	TRI9433	resource	20	3	2	3	2	1	136.4	94.4	123.4	97.1	51
5	1	5	TRI9433	resource	21	2	2	2	2	2	100.8	86.4	90.9	68.4	92.8
5	1	5	TRI9433	resource	22	2	1	1	1	2	98.1	33.8	37.7	41.9	81.6
5	1	5	TRI9433	resource	23	2	1	1	2	2	93.7	40.1	46.4	76.7	63
5	1	5	TRI9433	resource	24	2	NA	2	1	1	75.1	NA	66.9	28.2	13.5
5	1	5	TRI9433	resource	25	1	NA	NA	NA	NA	44.5	NA	NA	NA	NA
5	1	5	TRI9433	resource	26	2	NA	NA	NA	NA	65.3	NA	NA	NA	NA
6	1	6	TRI11900	resource	1	0	0	0	0	0	0	0	0	0	0
6	1	6	TRI11900	resource	2	2	1	2	2	0	84.1	40.4	80.8	106.4	0
6	1	6	TRI11900	resource	3	2	2	2	3	2	102.9	85.1	28.8	121.3	105.3
6	1	6	TRI11900	resource	4	3	3	3	3	2	159.9	163.3	156.1	174.6	112.1
6	1	6	TRI11900	resource	5	2	3	3	3	2	85	188.8	178.1	174.1	124.6
6	1	6	TRI11900	resource	6	3	2	3	3	3	179.4	134.7	181.4	198.1	183.9
6	1	6	TRI11900	resource	7	3	3	3	3	2	138.4	212	190.8	149	117.9
6	1	6	TRI11900	resource	8	3	3	3	3	3	163.1	207.6	191.7	205.8	192.5
6	1	6	TRI11900	resource	9	3	3	3	3	3	128.9	198.1	192.9	208.5	180.4
6	1	6	TRI11900	resource	10	3	3	3	3	3	179.8	149.3	189	199.2	194.5
6	1	6	TRI11900	resource	11	3	3	3	3	3	178	191	191.6	205.2	146.5
6	1	6	TRI11900	resource	12	3	3	3	3	3	188.6	200.1	175	188.8	189.5
6	1	6	TRI11900	resource	13	3	3	2	3	3	178.1	207.3	128.5	193.1	178.3
6	1	6	TRI11900	resource	14	3	3	2	3	3	181.8	159.7	127.1	192.4	180.4
6	1	6	TRI11900	resource	15	2	3	2	3	3	129	194.8	119.7	149.6	154.7
6	1	6	TRI11900	resource	16	2	3	2	3	3	122.1	169.8	112.4	135.9	127.1
6	1	6	TRI11900	resource	17	2	2	2	2	2	119.5	115.3	99.7	75	118.7
6	1	6	TRI11900	resource	18	2	2	NA	2	2	114.6	117.5	NA	113.3	119
6	1	6	TRI11900	resource	19	2	2	NA	2	1	109.1	126.2	NA	109.9	50.6
6	1	6	TRI11900	resource	20	2	2	NA	NA	2	93	118.5	NA	NA	97.3
6	1	6	TRI11900	resource	21	1	1	NA	NA	NA	44.4	60.3	NA	NA	NA
6	1	6	TRI11900	resource	22	NA	2	NA	NA	NA	NA	100.8	NA	NA	NA
7	1	7	TRI11902	resource	1	0	0	0	0	0	0	0	0	0	0
7	1	7	TRI11902	resource	2	0	2	1	0	0	0	82.9	39.4	0	0
7	1	7	TRI11902	resource	3	3	3	3	2	2	126	146.9	131.2	87	80.1
7	1	7	TRI11902	resource	4	2	4	3	3	3	98.8	152.5	139.7	132	129.8
7	1	7	TRI11902	resource	5	3	4	3	2	3	107.8	164.6	154	102.5	135.9
7	1	7	TRI11902	resource	6	3	4	4	3	3	146	168.9	192.5	144.7	114.6
7	1	7	TRI11902	resource	7	4	3	4	3	3	204.1	142.4	180.6	143.2	159.7
7	1	7	TRI11902	resource	8	3	4	4	4	3	150.4	173	192.8	178.7	135
7	1	7	TRI11902	resource	9	3	3	4	4	3	154.8	142.7	189.5	193.2	154.4
7	1	7	TRI11902	resource	10	4	2	4	4	3	189.5	99.6	191	182.5	152.4
7	1	7	TRI11902	resource	11	4	3	3	4	3	205.1	143.5	144.6	184.2	136.1
7	1	7	TRI11902	resource	12	3	3	4	2	2	157.6	136.6	188	98.8	145
7	1	7	TRI11902	resource	13	3	4	3	3	2	149.6	182.9	156.6	153.3	85.5
7	1	7	TRI11902	resource	14	3	4	3	3	3	132.8	178.1	141.4	159.1	143.6
7	1	7	TRI11902	resource	15	3	4	3	3	3	147.2	182.8	151.6	140.5	140.9
7	1	7	TRI11902	resource	16	3	4	3	3	3	129.3	168	135.5	131	126.7
7	1	7	TRI11902	resource	17	2	2	2	3	3	103.4	82.2	85.2	132.8	120.7
7	1	7	TRI11902	resource	18	2	2	2	2	2	91.9	74.2	90.7	95.5	87.5
7	1	7	TRI11902	resource	19	2	2	2	2	1	91.8	73.4	80.5	91.7	46.5
7	1	7	TRI11902	resource	20	2	2	0	2	2	81.4	63.5	0	84.5	80.6
7	1	7	TRI11902	resource	21	2	NA	2	2	2	77.5	NA	60.7	79.6	69.7
7	1	7	TRI11902	resource	22	2	NA	NA	2	1	62.7	NA	NA	55.9	35.8
7	1	7	TRI11902	resource	23	1	NA	NA	NA	1	16.7	NA	NA	NA	32.1
8	1	8	TRI19498	resource	1	0	0	0	0	0	0	0	0	0	0
8	1	8	TRI19498	resource	2	3	2	2	2	2	71	60.8	69.1	65.4	66.6
8	1	8	TRI19498	resource	3	4	3	3	3	3	110.7	97.3	97.5	117.3	106.1
8	1	8	TRI19498	resource	4	4	4	4	2	3	146.9	123.2	133.9	77	122.9
8	1	8	TRI19498	resource	5	4	3	3	2	3	141.4	114.8	110.3	83.3	115.9
8	1	8	TRI19498	resource	6	4	4	4	4	3	156.2	122.5	153.4	154.3	124
8	1	8	TRI19498	resource	7	3	3	4	3	3	121.3	117.9	145.1	118	124.3
8	1	8	TRI19498	resource	8	4	3	3	3	3	154.4	116	114	135.7	131.9
8	1	8	TRI19498	resource	9	3	3	3	3	3	120.1	105.6	112	120.3	127.9
8	1	8	TRI19498	resource	10	4	3	3	4	3	145.9	102	116.6	161.8	120.8
8	1	8	TRI19498	resource	11	3	3	3	3	3	133.4	115.1	124	125.4	128.3
8	1	8	TRI19498	resource	12	3	3	3	3	3	113.5	115	121.1	127.8	111.9
8	1	8	TRI19498	resource	13	2	3	3	3	3	77.2	104.3	108.9	123.4	82.3
8	1	8	TRI19498	resource	14	3	2	3	3	2	105.7	78.4	104.2	120.5	79.6
8	1	8	TRI19498	resource	15	2	2	2	2	2	77.8	69.3	62.1	79.6	76.8
8	1	8	TRI19498	resource	16	2	2	2	2	2	67.9	72.1	66.9	77.6	77.8
8	1	8	TRI19498	resource	17	3	2	2	1	2	83.6	62.3	61.6	34	61.7
8	1	8	TRI19498	resource	18	2	2	2	2	2	49.9	52.9	53.8	69.7	60.8
8	1	8	TRI19498	resource	19	2	2	2	2	1	46.3	50	48.6	50.1	12.1
8	1	8	TRI19498	resource	20	0	1	1	1	1	0	18.5	23.1	23.8	22.4
8	1	8	TRI19498	resource	21	NA	1	NA	1	1	NA	20.8	NA	29.5	30.8
9	1	9	TRI19517	resource	1	0	0	0	0	0	0	0	0	0	0
9	1	9	TRI19517	resource	2	0	2	0	1	0	0	55.4	0	35.8	0
9	1	9	TRI19517	resource	3	2	3	0	3	1	82.6	119.4	0	132.5	26.8
9	1	9	TRI19517	resource	4	2	3	3	3	3	92.1	143.5	137.2	139.6	107.6
9	1	9	TRI19517	resource	5	3	3	3	3	3	138.3	110	131.8	150.5	121.7
9	1	9	TRI19517	resource	6	3	2	3	3	3	147.5	102.1	140.6	157.3	95.3
9	1	9	TRI19517	resource	7	3	2	3	3	2	135.4	101.3	139.1	151.6	86.5
9	1	9	TRI19517	resource	8	3	2	3	2	3	141.7	106.3	151	99.4	122.8
9	1	9	TRI19517	resource	9	3	1	2	3	2	127.7	57.7	105.8	149.6	80.6
9	1	9	TRI19517	resource	10	3	2	2	2	3	127.5	29.2	109.2	88.6	126.5
9	1	9	TRI19517	resource	11	3	3	3	3	3	133.6	153.4	133.1	148.8	129.6
9	1	9	TRI19517	resource	12	3	3	2	3	2	134.5	129.8	105.4	138.9	77.7
9	1	9	TRI19517	resource	13	2	3	3	3	3	85	156	133.3	104.8	112
9	1	9	TRI19517	resource	14	3	3	2	3	2	129.6	136.1	56.1	137.9	84.8
9	1	9	TRI19517	resource	15	3	3	2	3	2	127.2	151.7	95.9	115.6	79.3
9	1	9	TRI19517	resource	16	3	3	2	3	3	92.8	111.1	97.4	112.4	114.7
9	1	9	TRI19517	resource	17	3	3	2	2	2	126.9	138.5	92	86.3	80.9
9	1	9	TRI19517	resource	18	2	2	1	2	3	88.3	98.5	48.5	94.5	119.4
9	1	9	TRI19517	resource	19	2	3	2	2	2	85.7	138.3	93.5	98.3	77.2
9	1	9	TRI19517	resource	20	2	3	1	2	2	86.3	132.4	44.3	96.5	73.6
9	1	9	TRI19517	resource	21	2	2	2	2	2	79.5	98.7	85.8	98.8	58.5
9	1	9	TRI19517	resource	22	2	2	2	2	1	78.1	86.4	84.4	93.9	32.5
9	1	9	TRI19517	resource	23	2	2	2	2	2	77.5	93.6	73	88.8	65.9
9	1	9	TRI19517	resource	24	2	2	2	2	1	68.1	76.6	79.2	85.6	35.5
9	1	9	TRI19517	resource	25	1	2	1	1	1	34.9	70.2	42.7	45	27.9
9	1	9	TRI19517	resource	26	1	1	1	2	1	29.7	36.3	34.7	69	26
10	1	10	TRI29589	resource	1	0	0	0	0	0	0	0	0	0	0
10	1	10	TRI29589	resource	2	0	0	2	0	0	0	0	57	0	0
10	1	10	TRI29589	resource	3	1	2	3	2	2	16.4	80.3	138.3	81.7	90.3
10	1	10	TRI29589	resource	4	4	3	3	1	3	193.7	136.5	125.6	49.3	84.3
10	1	10	TRI29589	resource	5	4	3	3	2	3	197	147.2	155	108.1	142.4
10	1	10	TRI29589	resource	6	4	2	3	4	3	194.7	96.8	159.8	172.3	155.3
10	1	10	TRI29589	resource	7	4	4	4	4	3	159.3	199.7	206.6	196.9	183.4
10	1	10	TRI29589	resource	8	4	3	4	3	3	188.2	145.7	204.4	149.5	160
10	1	10	TRI29589	resource	9	4	4	4	3	3	210.4	212.3	208.2	166.9	157.9
10	1	10	TRI29589	resource	10	3	3	4	3	4	159	117.9	194.8	161.7	184.2
10	1	10	TRI29589	resource	11	3	3	4	3	4	143.6	141.2	188.2	159.8	200.2
10	1	10	TRI29589	resource	12	3	4	4	3	3	109.8	175.8	174.2	143.7	157.5
10	1	10	TRI29589	resource	13	3	4	2	3	3	102.2	184.7	102.8	134.3	154.2
10	1	10	TRI29589	resource	14	2	2	3	2	3	101.7	80	136	93.4	131.7
10	1	10	TRI29589	resource	15	1	3	2	2	3	44.3	148.5	82.6	81.4	128.4
10	1	10	TRI29589	resource	16	1	2	2	2	3	45.1	96	82.5	90.2	122.9
10	1	10	TRI29589	resource	17	NA	3	2	2	2	NA	127.9	91.3	66.5	92.2
10	1	10	TRI29589	resource	18	NA	1	NA	2	1	NA	43.8	NA	68.9	27.3
10	1	10	TRI29589	resource	19	NA	2	NA	NA	NA	NA	83.3	NA	NA	NA
11	1	11	Glaucus	elite	1	0	0	0	0	0	0	0	0	0	0
11	1	11	Glaucus	elite	2	4	2	1	0	0	139.5	101.3	42.7	0	0
11	1	11	Glaucus	elite	3	4	2	3	3	2	133.3	121	73.8	134.5	108.6
11	1	11	Glaucus	elite	4	4	3	4	3	3	171.9	151.2	196.8	168.1	155.1
11	1	11	Glaucus	elite	5	5	4	3	3	2	198.2	191.7	160.9	162.2	120.7
11	1	11	Glaucus	elite	6	4	4	3	3	2	171.3	176.2	159.4	177.4	125.1
11	1	11	Glaucus	elite	7	3	3	4	4	3	143.4	170.5	200.9	235.2	155.7
11	1	11	Glaucus	elite	8	4	4	4	3	3	186.8	178	187.8	183.5	154.4
11	1	11	Glaucus	elite	9	4	4	4	3	3	169	169	189.6	184.7	154.3
11	1	11	Glaucus	elite	10	4	5	4	4	3	184.2	230.1	213	212.9	152.4
11	1	11	Glaucus	elite	11	3	4	4	3	3	135.1	196	181.1	177.8	157.7
11	1	11	Glaucus	elite	12	5	4	3	3	3	232.9	193.1	127.3	186	158.4
11	1	11	Glaucus	elite	13	4	4	3	6	3	175	184.4	166.6	335.1	149.8
11	1	11	Glaucus	elite	14	4	3	3	3	3	161.7	179	164.9	170.7	153.3
11	1	11	Glaucus	elite	15	3	3	3	3	3	133.1	168.9	165.2	152.3	145.7
11	1	11	Glaucus	elite	16	3	3	3	3	2	120.1	160.6	133.6	161.6	111.3
11	1	11	Glaucus	elite	17	3	3	3	2	2	125.5	153.9	132.8	116.3	105.6
11	1	11	Glaucus	elite	18	3	3	3	2	2	130.5	136.1	161.7	94.2	107.2
11	1	11	Glaucus	elite	19	3	3	3	2	2	112.1	133.7	125.2	96	86
11	1	11	Glaucus	elite	20	3	2	2	2	2	102.5	101.7	98.8	75.3	82.3
11	1	11	Glaucus	elite	21	2	2	2	NA	1	67.6	94.7	88.7	NA	42.7
11	1	11	Glaucus	elite	22	2	2	2	NA	NA	75.9	86.2	78.1	NA	NA
11	1	11	Glaucus	elite	23	2	NA	NA	NA	NA	62.9	NA	NA	NA	NA
12	1	12	Estica	elite	1	0	0	0	0	0	0	0	0	0	0
12	1	12	Estica	elite	2	2	0	0	0	0	55.2	0	0	0	0
12	1	12	Estica	elite	3	3	2	2	3	3	130.2	70.1	77.3	128.2	142.1
12	1	12	Estica	elite	4	3	2	3	3	3	151.7	72.1	109.2	151.7	149.9
12	1	12	Estica	elite	5	4	3	3	3	3	167.5	146.7	128.7	127.3	158.7
12	1	12	Estica	elite	6	4	3	3	3	4	171.7	155.2	131.8	162.3	186
12	1	12	Estica	elite	7	4	3	3	3	4	184.7	163.9	140.1	178.2	201.4
12	1	12	Estica	elite	8	4	2	3	2	4	166.1	97.4	152.2	64.7	192.6
12	1	12	Estica	elite	9	4	3	3	3	4	156.9	164.8	156.8	152.2	200.6
12	1	12	Estica	elite	10	4	4	3	3	4	221.1	170.8	157	162.4	190.1
12	1	12	Estica	elite	11	3	4	4	4	4	176.3	198.4	174.6	199.5	209.4
12	1	12	Estica	elite	12	4	3	3	4	4	192	172.5	158.9	190.4	212.1
12	1	12	Estica	elite	13	3	3	3	4	4	171.9	178	164.3	190.1	187.3
12	1	12	Estica	elite	14	3	3	3	4	3	157.1	155.1	150.9	187.4	165.5
12	1	12	Estica	elite	15	3	2	3	3	3	151.8	101.6	149.3	162.7	164.5
12	1	12	Estica	elite	16	3	3	3	2	3	141.5	159.1	139.8	98.5	147.2
12	1	12	Estica	elite	17	2	3	3	3	3	86.4	152.9	122.9	143.7	135.5
12	1	12	Estica	elite	18	2	3	2	3	3	94.7	129.6	71.3	133.6	129.2
12	1	12	Estica	elite	19	2	2	2	3	2	83.6	101.8	88.7	121.4	98.8
12	1	12	Estica	elite	20	2	2	2	2	2	77.3	91.9	85.1	54	73.8
12	1	12	Estica	elite	21	2	1	1	2	NA	48.9	43.6	44.3	64.3	NA
12	1	12	Estica	elite	22	0	2	2	NA	NA	0	75.5	65.7	NA	NA
12	1	12	Estica	elite	23	NA	0	1	NA	NA	NA	0	35.7	NA	NA
13	1	13	Rialto	elite	1	0	0	0	0	0	0	0	0	0	0
13	1	13	Rialto	elite	2	0	0	0	3	1	0	0	0	125.2	48.7
13	1	13	Rialto	elite	3	2	2	1	4	2	110.8	103.5	34.2	170.1	112.7
13	1	13	Rialto	elite	4	3	4	3	4	3	151.4	185.6	147.8	210.6	149.9
13	1	13	Rialto	elite	5	4	4	4	3	5	193.7	194.3	196.2	173.4	234.9
13	1	13	Rialto	elite	6	4	4	5	4	4	193.6	203.8	243.9	227.6	223.8
13	1	13	Rialto	elite	7	6	4	5	6	4	281.4	220.2	200.8	230.3	242.1
13	1	13	Rialto	elite	8	4	6	4	8	3	219.6	326.6	228.6	351.6	172.9
13	1	13	Rialto	elite	9	3	6	4	6	5	182.2	317.7	225.1	305.7	286.3
13	1	13	Rialto	elite	10	4	6	5	6	4	237.1	300.1	260.9	278.3	236.4
13	1	13	Rialto	elite	11	4	6	5	5	4	245.3	263.5	287.2	244.1	242.8
13	1	13	Rialto	elite	12	4	6	5	6	4	226.8	326.2	216.9	295.5	192.7
13	1	13	Rialto	elite	13	3	3	5	4	4	174.7	181.7	242.2	185.2	215.1
13	1	13	Rialto	elite	14	3	4	3	4	3	139.2	215.9	159.2	201.4	173.4
13	1	13	Rialto	elite	15	4	4	3	4	4	196.5	202.6	117.4	215.6	213.3
13	1	13	Rialto	elite	16	3	3	2	4	6	125	161.7	105.6	212.3	334.9
13	1	13	Rialto	elite	17	4	4	3	4	4	199.1	177.8	146.8	194.8	194.5
13	1	13	Rialto	elite	18	3	3	3	4	2	149.7	136.1	147.4	181.2	107.8
13	1	13	Rialto	elite	19	3	3	3	3	3	149.5	125.6	133.9	143.6	161.8
13	1	13	Rialto	elite	20	3	2	3	3	3	114.6	98.2	129	148.5	137.6
13	1	13	Rialto	elite	21	3	2	2	3	3	120.2	91.5	90.3	135.6	127.3
13	1	13	Rialto	elite	22	2	1	2	3	2	83.6	43.1	84.5	98.8	91.9
13	1	13	Rialto	elite	23	2	2	2	3	1	83.8	82.6	81.3	113.1	46.6
13	1	13	Rialto	elite	24	NA	NA	NA	1	1	NA	NA	NA	49.8	43.4
13	1	13	Rialto	elite	25	NA	NA	NA	2	NA	NA	NA	NA	85.9	NA
14	1	14	SWSkotte	elite	1	0	0	2	0	0	0	0	64.8	0	0
14	1	14	SWSkotte	elite	2	3	0	4	0	0	83.7	0	154.1	0	0
14	1	14	SWSkotte	elite	3	4	3	4	0	2	161.2	106.2	186.3	0	99.2
14	1	14	SWSkotte	elite	4	4	3	4	3	3	162.3	118.7	187.1	101.5	123.5
14	1	14	SWSkotte	elite	5	4	4	5	3	4	176.6	152.3	237.9	138.5	144.9
14	1	14	SWSkotte	elite	6	5	3	4	4	3	194.5	104.9	203.6	152.3	153.3
14	1	14	SWSkotte	elite	7	5	4	5	3	4	199	173.5	229.8	120.2	211.8
14	1	14	SWSkotte	elite	8	5	4	5	4	3	192.7	130.9	250.3	176.2	172.1
14	1	14	SWSkotte	elite	9	5	5	5	4	4	218.7	193.3	225.6	170.4	212
14	1	14	SWSkotte	elite	10	4	4	5	3	3	182.8	165.4	223.8	134.9	168.3
14	1	14	SWSkotte	elite	11	4	4	5	4	2	196.4	168.1	244.9	156.8	124.1
14	1	14	SWSkotte	elite	12	4	4	4	4	3	190.3	170.1	201.7	171.5	154.1
14	1	14	SWSkotte	elite	13	4	3	4	4	3	187.4	135.5	192.3	142.1	165.8
14	1	14	SWSkotte	elite	14	4	4	4	4	3	196.1	154.2	184	142.8	175.8
14	1	14	SWSkotte	elite	15	3	3	4	3	3	138.6	129.7	196.6	122.6	173.9
14	1	14	SWSkotte	elite	16	2	3	3	3	3	106.6	121.6	156	120.5	163.3
14	1	14	SWSkotte	elite	17	3	3	3	3	4	145.1	116.1	156.9	117	178.8
14	1	14	SWSkotte	elite	18	3	3	3	3	3	132.9	103.5	151	110.2	150.5
14	1	14	SWSkotte	elite	19	3	2	3	3	2	131.4	84.5	151	93.6	110.4
14	1	14	SWSkotte	elite	20	3	2	3	2	2	116.9	78.5	122.9	77.7	90.5
14	1	14	SWSkotte	elite	21	2	2	3	2	3	86.3	66.8	101.8	68.8	118.2
14	1	14	SWSkotte	elite	22	2	2	2	1	0	78.2	62.7	76	38.7	0
14	1	14	SWSkotte	elite	23	2	1	NA	2	1	50.2	34.9	NA	57.7	42.3
14	1	14	SWSkotte	elite	24	2	NA	NA	NA	1	58.7	NA	NA	NA	39.9
14	1	14	SWSkotte	elite	25	NA	NA	NA	NA	1	NA	NA	NA	NA	30.8
15	1	15	Alchemy	elite	1	1	0	0	0	0	40.8	0	0	0	0
15	1	15	Alchemy	elite	2	4	2	0	3	0	130.1	103.3	0	163	0
15	1	15	Alchemy	elite	3	4	3	3	4	2	97.7	173.2	161	245.9	54
15	1	15	Alchemy	elite	4	4	3	3	3	3	194.1	170.8	173.8	174.7	184.9
15	1	15	Alchemy	elite	5	4	3	3	4	4	177.3	168.1	183.6	261	161
15	1	15	Alchemy	elite	6	4	4	4	4	4	223	207.7	209.5	222.3	225.2
15	1	15	Alchemy	elite	7	4	4	4	4	4	217.5	204.4	217	260.8	214.5
15	1	15	Alchemy	elite	8	4	4	3	3	4	212.9	202.2	192.7	194	221.1
15	1	15	Alchemy	elite	9	5	4	4	4	4	223.5	178.3	205.2	260.7	220.2
15	1	15	Alchemy	elite	10	4	3	3	5	4	211.5	185.8	182.7	269.9	199.4
15	1	15	Alchemy	elite	11	4	4	3	4	4	221.8	203.3	180.9	243.2	206.7
15	1	15	Alchemy	elite	12	4	4	4	4	3	198.2	192	210.8	129.5	167.9
15	1	15	Alchemy	elite	13	4	4	4	4	4	206.8	200.5	194	128.8	171
15	1	15	Alchemy	elite	14	4	3	3	4	3	191.6	153.9	182.9	115.5	135.1
15	1	15	Alchemy	elite	15	3	3	3	4	3	141.4	111	169.4	111.2	153.1
15	1	15	Alchemy	elite	16	4	3	3	4	3	166.6	108.1	170.5	116.5	153.4
15	1	15	Alchemy	elite	17	4	2	3	3	3	165.2	82.4	154.3	90.2	118
15	1	15	Alchemy	elite	18	3	3	3	3	3	120.3	107	139.3	97.9	114.5
15	1	15	Alchemy	elite	19	2	3	3	3	2	98	104.3	133.6	82	95.6
15	1	15	Alchemy	elite	20	2	0	3	3	1	97.9	0	122.5	83.7	48.8
15	1	15	Alchemy	elite	21	3	2	2	3	2	114.5	71.2	88.1	67	86.2
15	1	15	Alchemy	elite	22	2	1	2	3	1	89.6	32.2	71.5	70.5	24.1
15	1	15	Alchemy	elite	23	1	2	0	2	2	39.5	62.7	0	46.1	60.4
15	1	15	Alchemy	elite	24	2	2	1	2	1	54.1	59.1	33.2	48.2	37.6
16	1	16	Hanseat	elite	1	0	0	0	0	0	0	0	0	0	0
16	1	16	Hanseat	elite	2	0	0	0	2	0	0	0	0	99.9	0
16	1	16	Hanseat	elite	3	2	2	2	2	2	102.7	97.3	101.8	106.8	69.1
16	1	16	Hanseat	elite	4	3	4	2	3	2	138.7	190.4	114.3	164.9	119.4
16	1	16	Hanseat	elite	5	2	2	3	4	3	131.1	98.4	165.1	207.9	143.9
16	1	16	Hanseat	elite	6	3	3	3	4	5	173	168.8	164.2	217	256
16	1	16	Hanseat	elite	7	3	3	4	4	4	179.6	156.7	227.4	197.6	221.1
16	1	16	Hanseat	elite	8	4	4	4	6	4	206.1	228.9	220	309	216.4
16	1	16	Hanseat	elite	9	3	4	4	5	4	182.9	197.5	229.9	288.2	223.1
16	1	16	Hanseat	elite	10	3	4	4	4	6	175.4	194.5	227.2	230.2	280.6
16	1	16	Hanseat	elite	11	3	2	4	2	4	165	101.1	230.6	119.7	199.2
16	1	16	Hanseat	elite	12	3	3	3	4	4	180.6	167.9	188.9	226.2	199.3
16	1	16	Hanseat	elite	13	3	4	4	4	4	177.4	203.5	225.7	221	196.5
16	1	16	Hanseat	elite	14	2	4	3	4	3	116.9	187.4	151.6	206.9	155.7
16	1	16	Hanseat	elite	15	3	2	4	4	3	163.3	88.1	216.5	217.5	132.3
16	1	16	Hanseat	elite	16	3	4	2	4	3	153.2	193.3	120.6	192.6	146.3
16	1	16	Hanseat	elite	17	3	2	3	3	3	151.2	111.1	136.9	165.8	122.2
16	1	16	Hanseat	elite	18	2	3	3	2	2	92.4	154.9	148.4	108	73.4
16	1	16	Hanseat	elite	19	2	3	2	2	2	106	123.8	106.9	115	87.8
16	1	16	Hanseat	elite	20	2	2	1	2	2	101.1	93.2	53.4	80.4	84.2
16	1	16	Hanseat	elite	21	1	3	2	2	NA	37.4	118.7	98.9	96.5	NA
16	1	16	Hanseat	elite	22	NA	2	NA	2	NA	NA	91.5	NA	91.1	NA
16	1	16	Hanseat	elite	23	NA	2	NA	NA	NA	NA	85	NA	NA	NA
17	1	17	Haven	elite	1	0	0	3	0	3	0	0	149.3	0	155.2
17	1	17	Haven	elite	2	0	0	3	0	5	0	0	165.1	0	259.1
17	1	17	Haven	elite	3	0	0	3	3	5	0	0	152.4	126.8	297.4
17	1	17	Haven	elite	4	2	2	4	3	4	98.1	104.9	229.2	147.8	207.4
17	1	17	Haven	elite	5	2	3	5	4	4	113.8	162.7	316.3	185.6	266.1
17	1	17	Haven	elite	6	4	3	5	4	5	183.5	165	292.8	225.3	271.6
17	1	17	Haven	elite	7	3	3	5	4	4	178.8	176.9	319	226.8	279
17	1	17	Haven	elite	8	4	3	3	3	6	205.5	173.4	172.9	158.8	359
17	1	17	Haven	elite	9	2	2	4	4	4	115.5	121.2	264	258.9	267.4
17	1	17	Haven	elite	10	3	3	5	3	6	184.4	182.2	295.6	192.2	359.5
17	1	17	Haven	elite	11	2	1	5	4	4	130.2	67.3	295.3	262.2	277
17	1	17	Haven	elite	12	2	3	4	4	5	134.6	187.9	154.8	258.7	287.9
17	1	17	Haven	elite	13	4	3	5	3	5	219.1	192.1	303.5	208	288.3
17	1	17	Haven	elite	14	4	2	4	2	4	223	131.5	214.5	126.2	250.6
17	1	17	Haven	elite	15	4	2	2	2	4	209.1	65	99.5	133.3	147.3
17	1	17	Haven	elite	16	4	3	4	3	4	204.1	174.5	172.2	190.2	141.3
17	1	17	Haven	elite	17	2	3	3	3	2	126	170.5	154.2	164.4	58.9
17	1	17	Haven	elite	18	2	2	4	3	3	67.9	114.5	190.3	172.6	86.7
17	1	17	Haven	elite	19	3	2	4	4	3	144.3	92.1	181.8	196	93.7
17	1	17	Haven	elite	20	3	1	4	2	4	128.8	55.7	203.1	110.7	127
17	1	17	Haven	elite	21	1	1	2	3	3	51.1	53.3	97.3	158.8	95.6
17	1	17	Haven	elite	22	NA	NA	2	2	4	NA	NA	103.2	94.8	96.2
17	1	17	Haven	elite	23	NA	NA	2	2	3	NA	NA	80.8	96.6	79.8
17	1	17	Haven	elite	24	NA	NA	2	2	3	NA	NA	75.9	101	72
17	1	17	Haven	elite	25	NA	NA	2	NA	2	NA	NA	57.5	NA	54.5
18	1	18	Banderola	elite	1	0	0	0	2	0	0	0	0	101.8	0
18	1	18	Banderola	elite	2	1	0	0	2	0	55	0	0	122.8	0
18	1	18	Banderola	elite	3	3	1	1	4	2	166.4	71.9	62	221.9	122.7
18	1	18	Banderola	elite	4	3	2	2	3	3	178.3	77.5	119.3	160.5	170.1
18	1	18	Banderola	elite	5	3	4	3	4	3	196.8	221.4	170	241.1	185.8
18	1	18	Banderola	elite	6	3	2	5	4	3	190.4	112.4	248.8	237.9	163.9
18	1	18	Banderola	elite	7	3	3	3	5	4	204.7	193.1	193.2	294.7	223.7
18	1	18	Banderola	elite	8	3	3	3	5	4	200.4	169.9	179.7	274	221.4
18	1	18	Banderola	elite	9	3	4	3	4	4	179.9	254.9	151	222.8	227.8
18	1	18	Banderola	elite	10	3	1	3	5	4	196.3	73.6	184.2	240.2	215.3
18	1	18	Banderola	elite	11	3	1	3	3	2	193.9	66.4	147.5	201.4	133.6
18	1	18	Banderola	elite	12	4	3	3	3	4	224.9	184.7	183.5	175.1	221.4
18	1	18	Banderola	elite	13	2	2	3	3	3	146.8	121.1	188.4	146	154
18	1	18	Banderola	elite	14	3	2	3	4	4	177.2	122.3	177.4	223.1	182.6
18	1	18	Banderola	elite	15	3	3	3	4	3	175.6	166.4	161.1	217.9	146.6
18	1	18	Banderola	elite	16	4	2	2	4	3	227	100.6	118.9	183.8	152.5
18	1	18	Banderola	elite	17	4	3	2	2	3	216.2	171.2	97.3	110.9	158.6
18	1	18	Banderola	elite	18	2	3	3	3	2	114	125.4	111.7	141.2	104.1
18	1	18	Banderola	elite	19	1	2	2	3	3	63.7	111.3	108	134.9	126.6
18	1	18	Banderola	elite	20	2	1	2	2	1	93.1	33.6	94.8	84.2	53.3
18	1	18	Banderola	elite	21	2	2	1	3	NA	87.5	86.1	42.6	94.7	NA
18	1	18	Banderola	elite	22	NA	1	NA	NA	NA	NA	39.5	NA	NA	NA
19	1	19	Ostroga	elite	1	0	0	0	0	0	0	0	0	0	0
19	1	19	Ostroga	elite	2	1	0	0	0	0	46	0	0	0	0
19	1	19	Ostroga	elite	3	3	0	3	3	0	159.8	0	154.5	173.1	0
19	1	19	Ostroga	elite	4	3	0	3	3	2	168.4	0	169.1	183.7	99.8
19	1	19	Ostroga	elite	5	4	0	3	4	3	205.4	0	183.1	222.4	156.4
19	1	19	Ostroga	elite	6	4	2	4	4	3	201.4	106.9	218.8	234.2	158.8
19	1	19	Ostroga	elite	7	4	2	3	4	3	234.2	123.3	194.1	254.2	173.4
19	1	19	Ostroga	elite	8	4	3	4	3	3	169	166.5	221.5	178.9	164.2
19	1	19	Ostroga	elite	9	4	3	4	3	3	231.1	165.4	224.9	180.1	182.6
19	1	19	Ostroga	elite	10	3	3	4	4	2	183.6	170.3	216.6	212.9	123.2
19	1	19	Ostroga	elite	11	3	3	3	4	2	184.1	179	169.6	238.4	121.3
19	1	19	Ostroga	elite	12	4	3	4	3	3	233.4	167.2	215	187	173.6
19	1	19	Ostroga	elite	13	4	3	3	3	3	205.3	161.5	182.3	179.5	168.4
19	1	19	Ostroga	elite	14	3	3	3	3	3	183.5	161.8	180.9	179.6	153.3
19	1	19	Ostroga	elite	15	3	3	3	3	3	173	132.8	176.6	169.3	150.9
19	1	19	Ostroga	elite	16	3	2	3	2	3	120.4	92.3	164.4	120.8	153.5
19	1	19	Ostroga	elite	17	3	2	2	2	2	179.7	106.5	94.3	104.6	102
19	1	19	Ostroga	elite	18	3	2	3	2	2	118.1	97.3	136.9	106.9	89.5
19	1	19	Ostroga	elite	19	1	2	2	2	2	51.9	93.3	92.8	100.4	82.6
19	1	19	Ostroga	elite	20	2	2	2	NA	2	96.1	84	91.2	NA	82.3
19	1	19	Ostroga	elite	21	NA	1	NA	NA	NA	NA	46.6	NA	NA	NA
20	1	20	Kleber	elite	1	0	0	2	0	2	0	0	84.3	0	77.7
20	1	20	Kleber	elite	2	1	2	3	3	3	41.2	74	134.3	127	104.7
20	1	20	Kleber	elite	3	3	3	4	3	4	146.6	154.2	201.5	164.9	198.4
20	1	20	Kleber	elite	4	3	4	4	3	4	163.5	179.3	220.5	148.7	201.1
20	1	20	Kleber	elite	5	4	4	4	3	3	202	214.6	224.2	170.8	152.7
20	1	20	Kleber	elite	6	4	4	4	3	5	209.1	223.8	222.7	169.3	184
20	1	20	Kleber	elite	7	4	4	4	4	4	215.7	224.5	238.2	162.8	234.2
20	1	20	Kleber	elite	8	4	4	4	4	4	229.2	208.7	240.8	215.2	231.4
20	1	20	Kleber	elite	9	4	4	4	3	5	216.3	205.6	238.6	182	277.6
20	1	20	Kleber	elite	10	4	4	1	4	5	230.8	215.3	51.1	222.2	240.2
20	1	20	Kleber	elite	11	4	4	4	4	5	232.9	235.9	243.9	241.8	288.1
20	1	20	Kleber	elite	12	4	4	3	4	3	231.6	214.5	189.1	223.9	182.1
20	1	20	Kleber	elite	13	3	4	4	3	4	162.6	215.6	227.3	144.5	225.4
20	1	20	Kleber	elite	14	4	4	4	3	3	221.7	202.9	223.7	153.2	161.9
20	1	20	Kleber	elite	15	4	3	4	3	2	207.1	148.8	198.8	129.2	81.1
20	1	20	Kleber	elite	16	3	4	3	3	3	166.6	192.6	156.7	152.5	137.5
20	1	20	Kleber	elite	17	3	4	3	4	1	152.3	179.4	162.6	206.2	30.6
20	1	20	Kleber	elite	18	3	3	3	3	3	147.2	142.8	151.6	144.6	102.9
20	1	20	Kleber	elite	19	2	3	3	3	1	101.2	137.2	139.8	158.1	58.6
20	1	20	Kleber	elite	20	3	2	3	3	3	120.1	96.3	90.5	137.9	134.2
20	1	20	Kleber	elite	21	1	2	2	2	2	38.8	80	81.4	94.3	90.1
20	1	20	Kleber	elite	22	NA	NA	NA	2	2	NA	NA	NA	85.2	87.5
21	2	21	Philius	elite	1	2	0	0	2	4	78.7	0	0	53.1	140.5
21	2	21	Philius	elite	2	4	0	0	4	3	155.9	0	0	192.6	148.9
21	2	21	Philius	elite	3	4	3	2	3	5	196.5	136.1	79.2	157.3	216.9
21	2	21	Philius	elite	4	5	3	3	5	5	246.2	136.3	123.3	270.7	238.2
21	2	21	Philius	elite	5	4	4	3	4	4	237.9	179	136.4	243.4	219.3
21	2	21	Philius	elite	6	4	4	3	5	5	249.8	195	157.3	284.7	272.2
21	2	21	Philius	elite	7	4	4	4	5	5	220	199.7	174.4	274.7	261.5
21	2	21	Philius	elite	8	5	4	4	5	5	298	205.4	193.5	295.7	272.4
21	2	21	Philius	elite	9	4	4	4	5	5	265.3	212.9	197.9	276.9	214.5
21	2	21	Philius	elite	10	5	4	4	5	5	279.9	210.3	197.4	308.6	283
21	2	21	Philius	elite	11	4	4	4	4	5	256.5	211.4	183.5	208.4	204.2
21	2	21	Philius	elite	12	4	4	3	4	4	235	222.8	165	206.7	233.2
21	2	21	Philius	elite	13	4	4	3	3	3	242.9	217	148.4	153.3	179.5
21	2	21	Philius	elite	14	4	2	3	5	4	226.8	131.3	156.1	265	222.6
21	2	21	Philius	elite	15	4	2	3	5	4	227.9	110	145.1	241.1	209.5
21	2	21	Philius	elite	16	4	3	3	4	2	212.6	159	131.6	213.2	110.5
21	2	21	Philius	elite	17	2	3	2	3	4	115.1	158.9	91.5	151.8	196.5
21	2	21	Philius	elite	18	3	2	3	1	4	152.5	106.2	116.5	54.1	166.3
21	2	21	Philius	elite	19	2	3	2	0	2	90.6	133	88.4	0	91.2
21	2	21	Philius	elite	20	3	2	2	1	3	129.6	89.9	82.6	50.8	142.1
21	2	21	Philius	elite	21	3	3	2	2	3	131.2	105.4	66.8	85.6	126.9
21	2	21	Philius	elite	22	3	2	1	3	2	106.3	62.6	42.9	102.9	75.8
21	2	21	Philius	elite	23	2	NA	NA	1	2	56.2	NA	NA	47.7	77.9
22	2	22	Cordiale	elite	1	0	2	0	0	0	0	98.9	0	0	0
22	2	22	Cordiale	elite	2	1	3	2	0	2	42.9	159.4	86.7	0	72.7
22	2	22	Cordiale	elite	3	2	3	3	2	3	108.8	171	131.3	90.6	98.9
22	2	22	Cordiale	elite	4	3	4	3	2	2	151.2	207.1	169.2	109.1	101.9
22	2	22	Cordiale	elite	5	4	3	3	4	3	162.7	112.6	173.9	162.9	129.9
22	2	22	Cordiale	elite	6	5	5	4	4	4	234.3	233.8	175.2	145.3	194.7
22	2	22	Cordiale	elite	7	3	5	4	5	4	149.1	257.2	210.9	186.9	200.7
22	2	22	Cordiale	elite	8	5	4	5	4	3	246	210.7	240.8	149	165.7
22	2	22	Cordiale	elite	9	3	3	4	4	7	162.6	160.9	213.8	179.4	302.2
22	2	22	Cordiale	elite	10	5	4	3	5	5	258.8	215.1	182.4	225.3	216.5
22	2	22	Cordiale	elite	11	5	5	4	3	6	240.1	202	222.8	149.8	257.8
22	2	22	Cordiale	elite	12	5	5	4	4	6	233	194	206.2	180	293.7
22	2	22	Cordiale	elite	13	3	5	3	3	6	156.9	215.6	126.4	152.8	242.8
22	2	22	Cordiale	elite	14	3	4	4	3	4	148.6	197.8	192	122.7	196.7
22	2	22	Cordiale	elite	15	3	5	4	2	4	143.3	220.2	197.1	99.1	176.5
22	2	22	Cordiale	elite	16	3	4	3	2	3	130.1	161.3	143.6	69.3	155.3
22	2	22	Cordiale	elite	17	3	4	3	1	4	120.1	132.2	122.6	37.1	162.2
22	2	22	Cordiale	elite	18	3	3	3	2	3	104.8	137.9	134.5	90.7	141.1
22	2	22	Cordiale	elite	19	2	1	3	1	3	81.4	46	125.6	47.9	127.1
22	2	22	Cordiale	elite	20	NA	3	2	NA	3	NA	131.2	94.6	NA	127.3
22	2	22	Cordiale	elite	21	NA	2	NA	NA	2	NA	56.2	NA	NA	90.1
22	2	22	Cordiale	elite	22	NA	NA	NA	NA	3	NA	NA	NA	NA	90.5
23	2	23	TRI23279	resource	1	2	0	0	1	2	49.3	0	0	39.7	71.5
23	2	23	TRI23279	resource	2	3	0	2	0	1	161.8	0	100.1	0	49.7
23	2	23	TRI23279	resource	3	3	1	3	3	3	142.5	53.6	156.4	122.4	114.4
23	2	23	TRI23279	resource	4	3	3	3	3	3	170.2	133.3	155.7	139.2	167.7
23	2	23	TRI23279	resource	5	3	3	3	4	3	167.7	159.9	177.5	232.5	164.6
23	2	23	TRI23279	resource	6	3	3	3	5	3	137.4	158.3	152	289.4	175.2
23	2	23	TRI23279	resource	7	3	3	3	4	3	177.8	170.6	166.2	209.5	190.1
23	2	23	TRI23279	resource	8	3	4	3	5	3	179.8	194.8	137.2	306.8	179.5
23	2	23	TRI23279	resource	9	3	3	3	5	3	184.8	185.3	181.1	241.6	190
23	2	23	TRI23279	resource	10	3	3	3	5	3	179.9	169.5	172.1	300.5	174.7
23	2	23	TRI23279	resource	11	3	4	3	5	2	152.1	226.5	177.2	299.6	80.1
23	2	23	TRI23279	resource	12	3	4	3	4	3	183.9	207.6	157.4	197.5	166.6
23	2	23	TRI23279	resource	13	3	3	3	2	3	162.5	179.4	158.5	98.7	166
23	2	23	TRI23279	resource	14	3	3	3	3	3	168.5	167.2	145.6	142.5	152.2
23	2	23	TRI23279	resource	15	3	3	3	4	2	145.7	152.8	152	214.8	111.8
23	2	23	TRI23279	resource	16	2	3	3	3	2	109.5	153.3	121.5	173.3	109.5
23	2	23	TRI23279	resource	17	2	3	2	3	2	93.3	145.3	65.4	167.7	98.9
23	2	23	TRI23279	resource	18	2	3	3	4	1	106.4	126.3	117.8	176.1	48.1
23	2	23	TRI23279	resource	19	1	1	1	1	2	53.7	53.7	51.9	51	80.3
23	2	23	TRI23279	resource	20	1	1	1	2	NA	50.2	49.2	44.3	92.9	NA
23	2	23	TRI23279	resource	21	1	2	1	NA	NA	54.4	94.4	41.8	NA	NA
24	2	24	Sobi	elite	1	0	0	0	2	0	0	0	0	81.5	0
24	2	24	Sobi	elite	2	2	3	0	3	1	95.1	148.8	0	145.9	49.1
24	2	24	Sobi	elite	3	3	4	2	4	3	151.7	193.1	122.7	197.3	152.4
24	2	24	Sobi	elite	4	3	4	3	4	3	172.6	198.4	180.7	201.3	156.7
24	2	24	Sobi	elite	5	3	4	4	4	3	159.7	220.5	209.3	216	150.5
24	2	24	Sobi	elite	6	4	3	3	3	4	196.9	158.1	190.8	153.7	221.4
24	2	24	Sobi	elite	7	4	3	4	3	4	225	170.7	233.2	142	228.3
24	2	24	Sobi	elite	8	3	4	4	4	4	182.9	181.8	246.8	206.4	237.2
24	2	24	Sobi	elite	9	4	6	4	5	2	226	319.4	228.4	245.5	140
24	2	24	Sobi	elite	10	4	6	3	4	4	239.6	309.7	197.1	213.3	228.4
24	2	24	Sobi	elite	11	4	5	4	3	4	229.7	262.5	216.6	153.3	229.2
24	2	24	Sobi	elite	12	4	4	4	4	4	193.4	224.9	210.1	208.9	213.5
24	2	24	Sobi	elite	13	3	4	3	4	3	175.9	189.8	138.9	213.9	185.6
24	2	24	Sobi	elite	14	3	4	3	4	4	177.1	216.8	176.4	208.7	203.8
24	2	24	Sobi	elite	15	4	4	3	3	3	201.7	196.1	165.9	125.4	155.9
24	2	24	Sobi	elite	16	3	4	3	3	3	159.5	192	130.6	149.5	142.5
24	2	24	Sobi	elite	17	1	3	2	3	1	48.3	141.8	104	151	42.2
24	2	24	Sobi	elite	18	2	3	2	2	3	95.4	158.6	93.8	81.1	124.4
24	2	24	Sobi	elite	19	3	3	NA	2	1	128.7	138.6	NA	88.3	51.2
24	2	24	Sobi	elite	20	2	3	NA	NA	2	98.7	129.8	NA	NA	82.9
24	2	24	Sobi	elite	21	2	2	NA	NA	NA	89.7	87.4	NA	NA	NA
25	2	25	SWSkotte	elite	1	0	0	3	2	2	0	0	73.3	37.5	61
25	2	25	SWSkotte	elite	2	2	0	4	3	3	42.3	0	128	108.7	119.4
25	2	25	SWSkotte	elite	3	3	1	4	3	4	112	43.7	154.3	147.4	177.6
25	2	25	SWSkotte	elite	4	3	3	4	4	4	130.3	138.3	172.9	169.2	168.8
25	2	25	SWSkotte	elite	5	3	3	2	4	4	99.1	146.7	88.9	193	194.4
25	2	25	SWSkotte	elite	6	4	3	4	3	4	164	145.9	184.7	150	182.7
25	2	25	SWSkotte	elite	7	4	4	4	3	5	176.2	182.5	152.6	149.7	225.2
25	2	25	SWSkotte	elite	8	4	4	5	4	5	183.1	185.1	211.7	201.9	219.3
25	2	25	SWSkotte	elite	9	4	4	4	3	4	172.7	186.5	164.9	129.8	167.5
25	2	25	SWSkotte	elite	10	3	4	5	4	4	142.8	195.3	224.6	192.9	167.1
25	2	25	SWSkotte	elite	11	3	4	3	3	3	127	161	142.4	148.6	144.6
25	2	25	SWSkotte	elite	12	2	2	4	4	4	96.9	108	178	181.5	168.8
25	2	25	SWSkotte	elite	13	4	4	4	4	5	165.1	182.2	170.1	186	207.6
25	2	25	SWSkotte	elite	14	3	3	5	1	4	126.9	149.6	191.8	44.1	187.4
25	2	25	SWSkotte	elite	15	4	3	4	4	4	171.7	149	168.5	181.9	163.4
25	2	25	SWSkotte	elite	16	3	3	4	4	3	131.1	145	159.1	177.7	137.9
25	2	25	SWSkotte	elite	17	3	3	4	4	3	114.9	129.6	151.3	145.5	117.1
25	2	25	SWSkotte	elite	18	3	3	1	3	3	120	118.9	42.7	133	121.4
25	2	25	SWSkotte	elite	19	3	2	3	3	3	101.3	84.9	120.3	112.9	114.5
25	2	25	SWSkotte	elite	20	2	1	3	3	3	74.8	47.1	111.9	114.9	119.5
25	2	25	SWSkotte	elite	21	2	2	3	2	3	69.1	75.9	103	73	100.5
25	2	25	SWSkotte	elite	22	NA	NA	3	1	2	NA	NA	81.6	26.4	72.6
25	2	25	SWSkotte	elite	23	NA	NA	2	NA	1	NA	NA	63.2	NA	38.4
26	2	26	Baguette11	elite	1	2	0	3	0	0	90.2	0	125.1	0	0
26	2	26	Baguette11	elite	2	3	2	2	2	3	132.4	57.7	97.1	65.3	82.4
26	2	26	Baguette11	elite	3	3	3	5	3	4	130.7	120.8	236.4	129.6	134.8
26	2	26	Baguette11	elite	4	2	4	3	2	3	99.8	144.8	130.9	103.5	105.7
26	2	26	Baguette11	elite	5	2	4	5	4	3	97.4	169.7	273.8	193.2	130.7
26	2	26	Baguette11	elite	6	3	3	5	4	4	140.8	109.8	250.8	140.5	160
26	2	26	Baguette11	elite	7	2	3	5	4	4	97.7	129.4	272.4	185.9	180
26	2	26	Baguette11	elite	8	2	4	5	2	4	101.1	180.7	275.5	110	180.7
26	2	26	Baguette11	elite	9	3	4	5	4	4	143.3	179	276.3	172.8	184.2
26	2	26	Baguette11	elite	10	3	3	4	4	4	133	149.3	215.7	181.5	161.2
26	2	26	Baguette11	elite	11	3	3	3	4	4	130.1	140.5	141.5	141.3	175.3
26	2	26	Baguette11	elite	12	2	3	3	1	4	107.7	145.4	144.9	30.5	155.7
26	2	26	Baguette11	elite	13	2	2	3	3	4	87.1	82.6	127.6	141.2	156.6
26	2	26	Baguette11	elite	14	1	3	2	5	4	46.4	117.3	85.4	179.7	141.7
26	2	26	Baguette11	elite	15	2	3	4	3	3	79.7	103.7	187.3	102	122.5
26	2	26	Baguette11	elite	16	2	1	4	2	2	79.7	22.8	157.8	62	62.3
26	2	26	Baguette11	elite	17	2	2	2	NA	2	74.2	74.2	61.9	NA	62.8
26	2	26	Baguette11	elite	18	NA	2	1	NA	2	NA	66.1	32.8	NA	46.1
26	2	26	Baguette11	elite	19	NA	NA	0	NA	2	NA	NA	0	NA	64.6
26	2	26	Baguette11	elite	20	NA	NA	1	NA	NA	NA	NA	36.8	NA	NA
27	2	27	Gallant	elite	1	0	0	0	2	1	0	0	0	91.3	40
27	2	27	Gallant	elite	2	3	3	3	3	2	136.4	135.5	123.4	159.9	94.4
27	2	27	Gallant	elite	3	3	2	1	3	2	150	88.3	56.1	159.5	93.6
27	2	27	Gallant	elite	4	4	4	4	3	5	165.5	205.2	201.9	172.9	222.7
27	2	27	Gallant	elite	5	4	4	2	5	5	218.2	211.7	110.2	255.2	240.8
27	2	27	Gallant	elite	6	5	4	5	2	4	260.7	228.3	251.3	93.4	224.4
27	2	27	Gallant	elite	7	4	4	3	5	4	208.3	198	172.7	295.4	225.1
27	2	27	Gallant	elite	8	5	5	5	4	4	248.3	269.2	285.7	240.4	229.8
27	2	27	Gallant	elite	9	4	6	4	4	5	205.9	306.3	241.6	246.1	294.5
27	2	27	Gallant	elite	10	5	5	5	4	5	282.8	268.5	277.8	262.3	282.4
27	2	27	Gallant	elite	11	5	4	5	4	5	263.1	220.2	235.1	236.1	286.3
27	2	27	Gallant	elite	12	5	5	4	3	5	251.4	275.5	239	167.4	269.1
27	2	27	Gallant	elite	13	5	5	3	4	3	228.3	245.7	143.6	226.1	178.5
27	2	27	Gallant	elite	14	4	3	3	2	5	220.2	162.5	152	115	234.8
27	2	27	Gallant	elite	15	3	3	3	3	4	169.4	167.9	151.9	169.4	212.7
27	2	27	Gallant	elite	16	4	4	4	3	4	190.4	217.1	184.5	164.5	208.8
27	2	27	Gallant	elite	17	3	3	3	3	3	151.2	166.9	145.6	130.6	149.9
27	2	27	Gallant	elite	18	2	4	3	3	4	97.1	184.6	126.5	143.1	181.7
27	2	27	Gallant	elite	19	0	3	2	1	4	0	153.4	88.8	41.7	136.2
27	2	27	Gallant	elite	20	NA	3	2	2	2	NA	126.7	86.6	91.3	97.9
27	2	27	Gallant	elite	21	NA	3	NA	NA	NA	NA	134.5	NA	NA	NA
28	2	28	Monty	elite	1	3	2	3	3	3	118.8	78.5	116	115.2	138.1
28	2	28	Monty	elite	2	2	3	4	4	5	92.7	128	176	192.3	241.4
28	2	28	Monty	elite	3	5	4	4	5	4	222.8	161.5	175.9	227.1	170.7
28	2	28	Monty	elite	4	5	4	4	5	5	201.2	181.3	164.3	241.8	232.6
28	2	28	Monty	elite	5	5	4	5	4	4	241.6	111.8	224.4	201.4	212.5
28	2	28	Monty	elite	6	5	4	5	5	6	235.2	195.3	231.6	252	296.1
28	2	28	Monty	elite	7	5	4	5	5	6	240.2	178.4	219.2	260.7	274.8
28	2	28	Monty	elite	8	5	4	4	4	5	244.8	190.3	219.3	221.5	233.6
28	2	28	Monty	elite	9	5	3	4	5	5	249.3	163.2	213.1	248.6	294.6
28	2	28	Monty	elite	10	5	3	5	6	5	258.1	134.1	267.6	293.2	271.1
28	2	28	Monty	elite	11	4	4	5	5	5	201.5	190.4	254.4	314.9	285
28	2	28	Monty	elite	12	5	4	5	5	5	262.3	212.9	270.3	269.1	289.6
28	2	28	Monty	elite	13	5	4	5	5	5	254.9	193.2	245.4	234.7	249.3
28	2	28	Monty	elite	14	5	4	5	5	5	232.8	186.6	228.1	248.5	173.9
28	2	28	Monty	elite	15	5	4	5	3	5	244.3	182.8	261.8	128.2	195.5
28	2	28	Monty	elite	16	4	3	5	4	5	183.2	144.6	206.1	156.5	181.5
28	2	28	Monty	elite	17	5	3	4	2	4	235.5	124.6	193.7	100.1	183.1
28	2	28	Monty	elite	18	4	3	4	4	4	168.6	128.5	181.8	196.8	173.4
28	2	28	Monty	elite	19	4	3	4	3	4	130.6	100.7	161.4	143.3	137.4
28	2	28	Monty	elite	20	3	2	4	4	3	87	77.3	158.5	141.2	130.3
28	2	28	Monty	elite	21	3	2	3	3	NA	114.5	82.5	84.8	133.1	NA
28	2	28	Monty	elite	22	2	NA	3	NA	NA	87	NA	97.4	NA	NA
28	2	28	Monty	elite	23	NA	NA	3	NA	NA	NA	NA	133.7	NA	NA
29	2	29	TRI137	resource	1	0	0	0	0	0	0	0	0	0	0
29	2	29	TRI137	resource	2	0	0	0	0	0	0	0	0	0	0
29	2	29	TRI137	resource	3	3	0	0	0	0	93	0	0	0	0
29	2	29	TRI137	resource	4	4	2	2	1	1	122.9	81.9	83.1	51.1	35.9
29	2	29	TRI137	resource	5	4	3	2	3	2	151.7	127.5	93.4	116.7	87.3
29	2	29	TRI137	resource	6	4	3	3	3	3	154.1	135.5	123.9	104.1	118.9
29	2	29	TRI137	resource	7	4	2	3	3	3	166.5	102.4	141.2	139.9	134.9
29	2	29	TRI137	resource	8	4	3	3	3	3	162.5	149.8	147.7	134.4	128.2
29	2	29	TRI137	resource	9	4	3	2	3	3	176.4	151.4	100.7	148.8	140.2
29	2	29	TRI137	resource	10	4	3	3	2	3	167	132.5	148.4	88.1	137.1
29	2	29	TRI137	resource	11	3	3	3	2	3	130	82.3	151	92.6	138.4
29	2	29	TRI137	resource	12	3	2	3	3	3	128.4	104	141.8	131.9	132.2
29	2	29	TRI137	resource	13	3	3	3	3	3	136.1	143.8	143.7	135.1	147.5
29	2	29	TRI137	resource	14	3	3	3	3	3	127.3	162.8	141.3	124.8	138.5
29	2	29	TRI137	resource	15	3	2	2	3	3	118.9	93.8	100.7	123	116.7
29	2	29	TRI137	resource	16	2	3	3	1	3	70.8	151.6	123.2	43.5	128.7
29	2	29	TRI137	resource	17	2	2	2	1	2	87.3	100.2	95.1	43	98.2
29	2	29	TRI137	resource	18	1	2	1	1	1	38.9	104.2	48.3	28.7	44.1
29	2	29	TRI137	resource	19	1	2	2	2	1	38.1	89.4	84.8	79.7	47.5
29	2	29	TRI137	resource	20	2	2	1	2	2	77	92.3	43.9	74.7	83.5
29	2	29	TRI137	resource	21	1	2	2	1	2	37.1	78.4	75.8	33.2	55.5
29	2	29	TRI137	resource	22	1	1	1	1	1	34	42.1	40.5	30.9	39.8
29	2	29	TRI137	resource	23	2	1	NA	NA	NA	61.5	36.8	NA	NA	NA
30	2	30	TRI14997	resource	1	2	0	0	1	0	52.8	0	0	34.4	0
30	2	30	TRI14997	resource	2	4	2	0	0	0	176.8	89.6	0	0	0
30	2	30	TRI14997	resource	3	4	4	0	2	3	173.5	172.2	0	76.8	117.6
30	2	30	TRI14997	resource	4	4	4	2	1	3	216.1	195.5	112.4	53	154.9
30	2	30	TRI14997	resource	5	4	4	2	4	4	220.2	205.2	97.2	150.5	135.6
30	2	30	TRI14997	resource	6	5	4	3	5	3	270.1	221.5	170.1	232.5	162.7
30	2	30	TRI14997	resource	7	4	4	2	4	3	230.4	226	132.2	212.2	129.5
30	2	30	TRI14997	resource	8	5	4	3	5	4	269.2	207.3	186.9	253.6	153.5
30	2	30	TRI14997	resource	9	5	4	4	5	5	227.2	218.6	211.5	281	188.1
30	2	30	TRI14997	resource	10	5	4	4	5	5	285.2	232.1	235.4	260.2	255
30	2	30	TRI14997	resource	11	3	3	3	5	5	175.1	193.8	196.6	274.8	244
30	2	30	TRI14997	resource	12	5	4	3	5	5	252.9	237.9	188.5	260.8	171.5
30	2	30	TRI14997	resource	13	2	4	2	4	4	119	228.3	131.9	234.2	215.1
30	2	30	TRI14997	resource	14	4	3	3	4	4	222.2	171.6	185.2	225.1	208.6
30	2	30	TRI14997	resource	15	4	5	3	4	3	247.9	276.1	183.8	214.9	169.1
30	2	30	TRI14997	resource	16	4	3	3	3	4	233.2	157.7	182.5	150.5	162
30	2	30	TRI14997	resource	17	4	3	3	3	4	217.6	178.2	169.5	148.1	188.7
30	2	30	TRI14997	resource	18	2	3	3	3	3	109.3	163.4	168.7	150.9	116.2
30	2	30	TRI14997	resource	19	3	3	2	2	3	176.3	164.6	57.2	103.7	139.8
30	2	30	TRI14997	resource	20	3	3	2	3	3	163.3	155.6	104.1	107.5	102.2
30	2	30	TRI14997	resource	21	3	3	1	1	2	165	139.4	57.2	39.5	91.2
30	2	30	TRI14997	resource	22	1	3	1	0	2	55.8	123.4	56.8	0	78.7
30	2	30	TRI14997	resource	23	2	2	0	1	1	105.4	88.4	0	30.7	44.3
30	2	30	TRI14997	resource	24	1	1	1	1	0	42	43.9	43	35.2	0
30	2	30	TRI14997	resource	25	0	2	NA	NA	1	0	91.1	NA	NA	39.4
31	2	31	Duxford	elite	1	1	0	1	1	0	44.7	0	38.9	50.5	0
31	2	31	Duxford	elite	2	3	3	1	2	2	151.6	117.8	56.8	111.1	86.5
31	2	31	Duxford	elite	3	4	3	2	3	3	216.5	90.8	56.9	176.4	125.5
31	2	31	Duxford	elite	4	3	3	3	4	2	158.9	151	167.3	225.1	84.2
31	2	31	Duxford	elite	5	4	3	2	4	4	184.6	140.5	111.9	243.4	218.9
31	2	31	Duxford	elite	6	4	4	3	5	3	210.3	212.1	150.9	268.9	186.5
31	2	31	Duxford	elite	7	3	3	4	5	4	168.1	171.3	203.9	294.8	172.3
31	2	31	Duxford	elite	8	4	5	4	5	4	206.5	231	214.7	282.4	200.6
31	2	31	Duxford	elite	9	4	5	3	4	5	214.1	274.9	175.7	239.7	239.6
31	2	31	Duxford	elite	10	5	2	4	4	4	271.8	130.4	216.4	259.6	190.5
31	2	31	Duxford	elite	11	5	5	4	4	5	272.9	262	179.7	261.7	248.4
31	2	31	Duxford	elite	12	4	4	4	5	5	223.1	247.7	205.1	294	236.3
31	2	31	Duxford	elite	13	4	3	4	5	4	216.3	159.9	202.5	250.5	209.5
31	2	31	Duxford	elite	14	4	5	4	4	4	221.7	266.3	195.6	244.2	203
31	2	31	Duxford	elite	15	5	5	3	4	3	257.6	247.1	139.7	243.7	143.4
31	2	31	Duxford	elite	16	4	4	3	4	4	227.7	223.5	106.1	190.8	182.8
31	2	31	Duxford	elite	17	3	2	3	3	4	154.6	89.5	143.9	183.5	167.4
31	2	31	Duxford	elite	18	4	4	2	4	3	211.9	217.8	91	207.3	121.9
31	2	31	Duxford	elite	19	4	4	2	4	3	200.5	189.9	83.8	190	130.7
31	2	31	Duxford	elite	20	4	3	2	4	3	197	133.6	86.4	125.9	117
31	2	31	Duxford	elite	21	3	2	2	4	3	116.7	104.6	53	166.7	115.6
31	2	31	Duxford	elite	22	3	3	NA	NA	NA	136.6	131.8	NA	NA	NA
31	2	31	Duxford	elite	23	2	NA	NA	NA	NA	69	NA	NA	NA	NA
32	2	32	TRI6729	resource	1	0	2	1	0	0	0	88.6	44.2	0	0
32	2	32	TRI6729	resource	2	2	3	3	0	3	95	131.9	131	0	123.3
32	2	32	TRI6729	resource	3	3	3	3	3	3	149	160.4	162.2	151	164.5
32	2	32	TRI6729	resource	4	3	3	3	3	3	181.3	178.5	173.4	161	156.2
32	2	32	TRI6729	resource	5	3	2	3	3	3	177	132.2	186.8	175.2	195.2
32	2	32	TRI6729	resource	6	3	3	3	3	3	191.1	188.9	201.8	183.7	190.5
32	2	32	TRI6729	resource	7	3	3	3	3	3	236.1	198.6	192.8	187.4	201
32	2	32	TRI6729	resource	8	4	3	4	3	3	194.3	200.4	230.2	190.4	191.1
32	2	32	TRI6729	resource	9	3	3	3	3	3	168	177.3	185.5	194.5	204.6
32	2	32	TRI6729	resource	10	3	4	3	3	3	197.9	248.4	187.4	200.4	190.9
32	2	32	TRI6729	resource	11	4	2	3	3	3	220.4	131.5	175.2	199.7	202.3
32	2	32	TRI6729	resource	12	4	3	3	3	3	226.2	177.2	180.5	184.5	195.7
32	2	32	TRI6729	resource	13	3	3	3	3	3	182.6	158.9	147.4	188.9	187.4
32	2	32	TRI6729	resource	14	3	3	3	3	3	183.4	172.1	144.1	173.4	165.5
32	2	32	TRI6729	resource	15	3	2	2	3	3	172.6	123.3	118.3	174.7	175.1
32	2	32	TRI6729	resource	16	2	2	2	3	3	99.1	122.2	109.2	155.5	167.2
32	2	32	TRI6729	resource	17	2	2	2	3	2	127.3	109.5	89.7	142.4	120.5
32	2	32	TRI6729	resource	18	2	2	1	2	2	118.9	88.3	60.3	117.7	117.1
32	2	32	TRI6729	resource	19	2	2	NA	2	1	109.7	72.9	NA	106.2	53.9
32	2	32	TRI6729	resource	20	1	NA	NA	1	1	57.9	NA	NA	53.1	49.7
32	2	32	TRI6729	resource	21	2	NA	NA	1	2	75.3	NA	NA	50.4	78.2
33	2	33	TRI10050	resource	1	0	0	0	0	0	0	0	0	0	0
33	2	33	TRI10050	resource	2	1	2	0	1	0	29.2	81	0	25.8	0
33	2	33	TRI10050	resource	3	2	2	3	2	3	70.3	100.5	118.1	72.4	147
33	2	33	TRI10050	resource	4	3	2	3	3	3	114.1	109.4	105.4	109.5	155.6
33	2	33	TRI10050	resource	5	3	3	3	3	4	123.6	156.9	128.6	133.2	215.2
33	2	33	TRI10050	resource	6	3	3	3	3	3	132.4	169.3	137.6	139.8	180.7
33	2	33	TRI10050	resource	7	3	3	3	3	3	137.2	185.2	157.9	147.2	194.3
33	2	33	TRI10050	resource	8	3	3	3	3	3	144.6	177.7	154.5	142.9	191.4
33	2	33	TRI10050	resource	9	3	3	2	3	3	132.1	178.7	112.1	146.9	192.2
33	2	33	TRI10050	resource	10	3	3	3	3	3	140.2	173.5	167.7	146	196.4
33	2	33	TRI10050	resource	11	3	2	3	3	2	136.8	125.3	172.3	146.1	134.8
33	2	33	TRI10050	resource	12	3	2	3	3	3	142.9	121.4	172.7	133.9	147.6
33	2	33	TRI10050	resource	13	3	2	3	3	3	126.1	121.9	155.1	132.8	186.4
33	2	33	TRI10050	resource	14	2	3	3	3	3	102.3	147.9	160	130.3	155.9
33	2	33	TRI10050	resource	15	2	2	3	3	3	94	98.4	146.4	128.5	178.9
33	2	33	TRI10050	resource	16	2	2	3	2	3	92.5	97.7	150.7	93.8	180.4
33	2	33	TRI10050	resource	17	2	2	2	2	3	87	94.1	103.5	87.1	164.1
33	2	33	TRI10050	resource	18	2	2	2	2	2	78.2	82.1	84.8	87.4	100.8
33	2	33	TRI10050	resource	19	2	2	2	2	2	73.3	70.7	89.8	85.8	114.3
33	2	33	TRI10050	resource	20	2	NA	2	2	2	66.6	NA	77.4	73.4	97.5
33	2	33	TRI10050	resource	21	2	NA	1	2	2	67.8	NA	39.5	60.4	101.8
33	2	33	TRI10050	resource	22	NA	NA	1	NA	2	NA	NA	33.7	NA	98.1
34	2	34	Malacca	elite	1	1	0	1	3	0	38.9	0	29.2	102.7	0
34	2	34	Malacca	elite	2	3	3	3	4	1	140.5	99.3	127.1	160.2	42
34	2	34	Malacca	elite	3	3	3	4	4	3	154.4	127.6	193.6	207.2	170.1
34	2	34	Malacca	elite	4	3	4	4	4	4	145.5	160.4	147.8	193.8	210.9
34	2	34	Malacca	elite	5	3	4	5	4	3	163.1	179.1	240.5	214.7	164.7
34	2	34	Malacca	elite	6	2	4	4	2	3	107.4	175.9	202.7	61.3	145.6
34	2	34	Malacca	elite	7	4	3	2	4	4	168.5	145.4	112.7	215.8	240.1
34	2	34	Malacca	elite	8	4	5	4	3	4	187.4	209.9	208.5	152.6	164.3
34	2	34	Malacca	elite	9	4	4	4	4	3	184	190.1	189.5	166.1	175.2
34	2	34	Malacca	elite	10	3	4	4	4	4	55.4	190.3	206.3	213.1	223.8
34	2	34	Malacca	elite	11	3	4	4	4	4	161.5	197.9	206	202.2	242.6
34	2	34	Malacca	elite	12	4	4	4	3	3	191	195.4	217.9	158.7	166.1
34	2	34	Malacca	elite	13	4	4	4	4	2	177.3	193.3	179.6	124.7	127.7
34	2	34	Malacca	elite	14	3	4	4	4	3	162	159.8	204.7	156.4	97.9
34	2	34	Malacca	elite	15	4	4	4	3	4	219	162	195.8	149.9	203.7
34	2	34	Malacca	elite	16	3	4	4	4	3	70.1	182.2	176.3	158.8	168.4
34	2	34	Malacca	elite	17	3	3	3	3	3	123.7	139.8	157.3	155.2	162.3
34	2	34	Malacca	elite	18	2	3	3	3	3	65.9	135.9	148.6	158.7	61.5
34	2	34	Malacca	elite	19	3	3	3	3	3	114.4	125.3	142.3	148.5	147.1
34	2	34	Malacca	elite	20	2	3	3	3	1	61.2	120.9	137.3	141.4	50.7
34	2	34	Malacca	elite	21	3	3	3	3	1	154.1	110.3	115.3	98.9	54.6
34	2	34	Malacca	elite	22	2	2	2	2	1	107.4	81.3	88.7	77.5	48.2
34	2	34	Malacca	elite	23	2	2	2	2	1	98.1	68.5	89	91.5	39.9
34	2	34	Malacca	elite	24	1	2	NA	NA	NA	45.7	64.1	NA	NA	NA
35	2	35	TRI6897	resource	1	0	0	0	0	0	0	0	0	0	0
35	2	35	TRI6897	resource	2	2	0	0	0	0	89.5	0	0	0	0
35	2	35	TRI6897	resource	3	3	0	0	2	2	163	0	0	99.9	100.8
35	2	35	TRI6897	resource	4	2	0	1	2	1	113.6	0	43	98.1	34.6
35	2	35	TRI6897	resource	5	3	2	3	2	2	185.4	61.6	137.2	101.8	103.4
35	2	35	TRI6897	resource	6	3	3	3	2	1	156.5	158.4	144.6	115.1	45.4
35	2	35	TRI6897	resource	7	3	3	3	2	3	190.6	171.5	155.9	115.9	183.7
35	2	35	TRI6897	resource	8	4	3	3	3	0	225.8	170.9	173.4	186	0
35	2	35	TRI6897	resource	9	4	3	3	2	3	245.1	171.6	190.1	135.3	190.2
35	2	35	TRI6897	resource	10	3	2	3	4	3	189.1	129.4	173.1	223	193.4
35	2	35	TRI6897	resource	11	2	3	3	3	3	125.9	180.5	192.8	207.3	193
35	2	35	TRI6897	resource	12	3	3	2	3	1	183.8	187.4	140.1	196.3	68.9
35	2	35	TRI6897	resource	13	3	3	3	2	3	196.9	183.9	191.6	132.2	196.1
35	2	35	TRI6897	resource	14	3	2	3	3	2	94.8	134	176.6	181.6	74.4
35	2	35	TRI6897	resource	15	3	2	3	3	3	184.1	98.8	189.7	184	173.4
35	2	35	TRI6897	resource	16	2	2	3	3	2	127.6	130	107.3	176.3	134.4
35	2	35	TRI6897	resource	17	2	2	3	3	2	132.4	71.2	155.6	174.1	84.3
35	2	35	TRI6897	resource	18	2	2	1	2	2	123.3	116.6	59	107.2	133.4
35	2	35	TRI6897	resource	19	2	2	2	2	2	125.3	106.3	81	119.7	115.4
35	2	35	TRI6897	resource	20	1	2	2	2	2	53.2	103.9	95.9	68.8	112.5
35	2	35	TRI6897	resource	21	2	2	2	2	1	67.6	94.9	55.4	109.2	22.7
35	2	35	TRI6897	resource	22	NA	1	NA	2	1	NA	52.8	NA	94.1	26.7
36	2	36	TRI11244	resource	1	2	0	2	3	0	83.1	0	83.2	107.8	0
36	2	36	TRI11244	resource	2	3	2	3	2	1	128.6	105.3	139.6	83.2	31.8
36	2	36	TRI11244	resource	3	3	3	2	3	1	154.8	125.4	94.7	134.2	48
36	2	36	TRI11244	resource	4	4	3	4	3	3	189.9	174.2	176.4	164.4	139.9
36	2	36	TRI11244	resource	5	3	3	4	4	4	166.2	166.2	188.9	204	174.5
36	2	36	TRI11244	resource	6	3	2	3	4	3	148.8	111.8	152.8	214.4	158.4
36	2	36	TRI11244	resource	7	4	2	4	4	3	215.6	107.5	181	186.8	154.5
36	2	36	TRI11244	resource	8	4	2	4	4	2	206.6	123.3	191.1	210.9	75.6
36	2	36	TRI11244	resource	9	4	4	4	3	3	210.6	195.8	194	170.6	133
36	2	36	TRI11244	resource	10	4	3	3	4	3	207	165.4	163	202.6	143.5
36	2	36	TRI11244	resource	11	3	2	3	4	3	170.3	122.8	141.9	198.5	110.2
36	2	36	TRI11244	resource	12	4	3	2	4	4	185.2	174.1	92.6	200.9	175.5
36	2	36	TRI11244	resource	13	3	3	3	4	3	163.6	149.9	125	182.4	134.6
36	2	36	TRI11244	resource	14	3	2	3	3	3	152.2	92.8	147.1	144.6	135.8
36	2	36	TRI11244	resource	15	3	3	3	3	3	134.6	140.3	129.3	121.2	121.1
36	2	36	TRI11244	resource	16	3	2	2	3	3	129.4	99.6	82.1	133.4	119.1
36	2	36	TRI11244	resource	17	3	2	3	3	3	115.8	95.3	103	131.8	90.9
36	2	36	TRI11244	resource	18	2	1	3	3	2	77.5	40.4	92.2	82.6	65.2
36	2	36	TRI11244	resource	19	1	NA	NA	2	NA	44.2	NA	NA	74.8	NA
36	2	36	TRI11244	resource	20	2	NA	NA	NA	NA	68.5	NA	NA	NA	NA
37	2	37	TRI7444	resource	1	1	2	0	1	3	34	79.3	0	34.8	106.6
37	2	37	TRI7444	resource	2	3	4	1	3	4	100.3	152.9	27.3	119.9	130.5
37	2	37	TRI7444	resource	3	3	5	3	4	4	128.2	204.1	116.1	170.2	188.4
37	2	37	TRI7444	resource	4	4	4	3	2	5	155.5	196.6	121.1	81.4	203
37	2	37	TRI7444	resource	5	4	4	3	4	5	176.4	211.5	96.2	179.7	225.8
37	2	37	TRI7444	resource	6	4	4	3	2	4	172	208.1	131.5	94.5	182.7
37	2	37	TRI7444	resource	7	4	3	3	4	5	192.2	176.3	134.3	185.3	230.9
37	2	37	TRI7444	resource	8	4	4	3	4	4	180.7	181	143	186.6	209.8
37	2	37	TRI7444	resource	9	4	4	2	3	4	179.9	220.6	94.9	155.2	214.8
37	2	37	TRI7444	resource	10	3	3	3	3	4	152.3	166.8	132.8	148.1	195.5
37	2	37	TRI7444	resource	11	3	3	3	3	4	153.9	181.5	129.6	155.3	209.4
37	2	37	TRI7444	resource	12	3	3	2	3	4	145.8	152.5	95.8	147.3	203.4
37	2	37	TRI7444	resource	13	3	3	3	2	4	151.2	131.8	144.3	105.1	197.2
37	2	37	TRI7444	resource	14	3	3	3	3	4	142	116.1	102.8	145.3	193.7
37	2	37	TRI7444	resource	15	3	3	3	3	4	146.6	121.7	129.9	135.1	190.2
37	2	37	TRI7444	resource	16	3	3	2	3	3	133.6	164.1	85.6	124.3	147.1
37	2	37	TRI7444	resource	17	3	3	2	3	3	130.3	162.4	86.5	123.4	149.8
37	2	37	TRI7444	resource	18	2	3	2	2	3	94.3	154.8	70.6	93.3	147.6
37	2	37	TRI7444	resource	19	1	2	2	1	2	48.4	89.2	79.7	45.3	100.7
37	2	37	TRI7444	resource	20	2	3	1	2	2	75.8	123.7	32.8	82.8	98.1
37	2	37	TRI7444	resource	21	1	2	1	1	2	38.2	35.1	30.4	31.2	90
37	2	37	TRI7444	resource	22	0	2	NA	2	2	0	31.4	NA	57.4	82.1
37	2	37	TRI7444	resource	23	0	2	NA	NA	2	0	77.6	NA	NA	62.8
38	2	38	Apache	elite	1	0	0	0	0	0	0	0	0	0	0
38	2	38	Apache	elite	2	2	2	1	1	0	96.5	104.1	29.4	38.5	0
38	2	38	Apache	elite	3	3	4	3	3	2	158.5	222.9	122.7	147.2	81.1
38	2	38	Apache	elite	4	3	4	3	4	3	164.6	227.6	125.2	216.6	157.7
38	2	38	Apache	elite	5	4	5	3	4	3	190	282.1	163.6	200.3	154.1
38	2	38	Apache	elite	6	5	4	3	4	3	262.4	242	130.3	218.5	171.8
38	2	38	Apache	elite	7	4	5	3	4	3	199.9	297.1	164.6	228.5	181.7
38	2	38	Apache	elite	8	4	5	3	4	3	211	276.4	151.9	238.3	139.5
38	2	38	Apache	elite	9	3	5	4	4	4	150.4	299.5	194.5	231.7	217.6
38	2	38	Apache	elite	10	4	4	3	4	3	210.9	250.4	172.2	228.8	184
38	2	38	Apache	elite	11	6	5	3	4	3	276.5	238.9	155.1	216.6	148
38	2	38	Apache	elite	12	5	4	3	3	2	254.3	236.8	157.4	185.1	123
38	2	38	Apache	elite	13	3	4	3	4	3	112.5	218.9	143.4	193.7	174.3
38	2	38	Apache	elite	14	3	3	3	3	3	144.9	138.8	145.8	169.2	163
38	2	38	Apache	elite	15	3	4	2	3	3	109.6	187.1	102.6	148.5	151.5
38	2	38	Apache	elite	16	1	3	2	3	3	43	167.8	94.1	145.2	131.2
38	2	38	Apache	elite	17	3	3	2	3	2	128.3	137.4	83.9	133.3	105.6
38	2	38	Apache	elite	18	2	3	2	2	2	60.7	141.6	78.5	78.8	95.4
38	2	38	Apache	elite	19	3	3	1	2	2	114.9	116.2	38.2	85.9	82.8
38	2	38	Apache	elite	20	2	2	1	2	2	79.8	83.7	34	79.6	84.8
38	2	38	Apache	elite	21	2	2	1	2	1	71.6	67.9	22.2	69	32.7
38	2	38	Apache	elite	22	NA	2	NA	1	1	NA	67.3	NA	18.1	37.1
38	2	38	Apache	elite	23	NA	1	NA	NA	1	NA	30.6	NA	NA	34.9
39	2	39	TRI5121	resource	1	0	0	0	2	0	0	0	0	58.8	0
39	2	39	TRI5121	resource	2	3	3	4	3	2	103	101.1	125.4	110.8	60.8
39	2	39	TRI5121	resource	3	3	3	3	4	3	124.9	131.8	95	163.4	94.1
39	2	39	TRI5121	resource	4	4	3	3	4	3	154.8	137.3	129.3	166.1	129.2
39	2	39	TRI5121	resource	5	4	4	3	4	3	162.3	167.7	109.7	170.9	108.8
39	2	39	TRI5121	resource	6	4	4	3	4	3	151.3	166.8	105.4	165.7	136.2
39	2	39	TRI5121	resource	7	4	4	3	4	3	164.9	160.4	145.9	179.6	114.5
39	2	39	TRI5121	resource	8	4	4	3	4	3	167.9	159.3	147	172.4	103.8
39	2	39	TRI5121	resource	9	4	4	3	4	3	143.4	179.2	124.6	168.4	121.4
39	2	39	TRI5121	resource	10	4	4	2	4	3	151.9	166.5	104.1	168.9	138.7
39	2	39	TRI5121	resource	11	3	3	3	4	3	126.1	129.8	131.9	173.6	110.5
39	2	39	TRI5121	resource	12	3	4	2	4	3	110.9	154.9	101.3	168.5	131.4
39	2	39	TRI5121	resource	13	3	3	3	3	3	116.4	147.9	104	139	127.7
39	2	39	TRI5121	resource	14	2	3	2	3	3	78.8	147.2	93.7	121.8	115.4
39	2	39	TRI5121	resource	15	2	2	2	2	2	73.3	96.4	79.2	86.3	88.2
39	2	39	TRI5121	resource	16	2	3	2	3	2	67.5	130.7	87	108.4	84.1
39	2	39	TRI5121	resource	17	0	2	1	2	2	0	83.7	38.2	80.7	83.9
39	2	39	TRI5121	resource	18	1	2	2	1	2	32.1	86.9	73.6	42.9	69.7
39	2	39	TRI5121	resource	19	1	2	1	1	2	29.6	83.6	30.1	39	71.1
39	2	39	TRI5121	resource	20	1	2	0	2	1	28.5	79.7	0	65.1	32.5
39	2	39	TRI5121	resource	21	NA	2	NA	0	1	NA	70.8	NA	0	33.3
39	2	39	TRI5121	resource	22	NA	2	NA	NA	NA	NA	59.9	NA	NA	NA
39	2	39	TRI5121	resource	23	NA	2	NA	NA	NA	NA	35.3	NA	NA	NA
40	2	40	Savannah	elite	1	0	2	2	2	0	0	95.8	88.1	114.7	0
40	2	40	Savannah	elite	2	1	3	3	3	2	16.7	137.5	169.4	143.1	68.8
40	2	40	Savannah	elite	3	3	4	4	5	3	167.9	225.9	197.5	244.1	175.2
40	2	40	Savannah	elite	4	4	5	4	5	4	211.6	239.5	237.1	248.2	201.8
40	2	40	Savannah	elite	5	4	5	5	5	3	228.6	253.7	209.9	267.8	164.9
40	2	40	Savannah	elite	6	4	5	3	4	4	242.2	246.1	154.7	203.1	221
40	2	40	Savannah	elite	7	4	5	5	5	4	217.9	245.8	231.3	269	146.3
40	2	40	Savannah	elite	8	4	5	4	5	5	235.8	263.9	213.1	284.7	229
40	2	40	Savannah	elite	9	5	4	5	5	4	271.9	223.4	246.1	289.8	215.7
40	2	40	Savannah	elite	10	5	4	4	6	4	320.8	225.2	156.8	300.5	210.2
40	2	40	Savannah	elite	11	4	5	4	6	5	226.2	269.5	201.4	279.7	267.1
40	2	40	Savannah	elite	12	4	4	3	5	4	218.6	221.1	166.8	249.8	198
40	2	40	Savannah	elite	13	4	4	5	5	5	297.6	222.7	245	257.8	251.9
40	2	40	Savannah	elite	14	4	5	4	5	4	211.7	256.3	198.4	251.8	203.4
40	2	40	Savannah	elite	15	4	4	4	4	4	198.4	190.7	206.9	227.7	158.8
40	2	40	Savannah	elite	16	3	5	4	4	2	172.3	227.3	219.9	217.2	125.8
40	2	40	Savannah	elite	17	3	5	4	3	4	156.6	233.4	161.3	163.1	130.3
40	2	40	Savannah	elite	18	2	4	3	4	3	108	172.9	144.1	183.3	129.2
40	2	40	Savannah	elite	19	3	4	3	3	3	127.2	170.6	152.7	157.2	111
40	2	40	Savannah	elite	20	2	3	2	1	1	65.8	83.3	113.7	54.9	53.2
40	2	40	Savannah	elite	21	1	2	2	1	1	46	48.8	106.4	52.2	38.6
40	2	40	Savannah	elite	22	NA	2	1	1	NA	NA	46.5	27.5	32.5	NA
40	2	40	Savannah	elite	23	NA	1	NA	NA	NA	NA	29.8	NA	NA	NA
41	2	40	TRI4189	resource	1	0	0	0	0	0	0	0	0	0	0
41	2	40	TRI4189	resource	2	2	5	1	1	0	70.5	122.6	32.3	42.8	0
41	2	40	TRI4189	resource	3	2	3	3	2	1	84.6	101.6	120.3	77.1	29.3
41	2	40	TRI4189	resource	4	3	3	2	2	2	108.8	94.5	92.8	81.7	91.6
41	2	40	TRI4189	resource	5	2	2	1	2	2	92.1	92.8	40.6	90.2	102.2
41	2	40	TRI4189	resource	6	2	3	3	3	2	92.1	122.9	124.2	115.8	98.8
41	2	40	TRI4189	resource	7	3	2	3	3	3	119	107.5	129.2	139.9	140.6
41	2	40	TRI4189	resource	8	3	2	2	3	2	129.6	100.6	102.4	119.4	100
41	2	40	TRI4189	resource	9	3	3	2	3	3	129.9	146.1	97.2	143.7	130.8
41	2	40	TRI4189	resource	10	3	3	2	3	2	127	131.8	106.6	128.1	103.3
41	2	40	TRI4189	resource	11	3	3	2	3	2	125.2	137.8	104.4	147.6	105.2
41	2	40	TRI4189	resource	12	3	3	2	3	2	128.8	133.5	102	135.6	103.5
41	2	40	TRI4189	resource	13	2	2	2	2	2	98.2	105.3	95.6	109.6	102.4
41	2	40	TRI4189	resource	14	3	2	2	3	2	134.2	99.4	99.9	136.3	99.3
41	2	40	TRI4189	resource	15	2	2	2	2	2	98.6	93.3	101.4	108.2	91.5
41	2	40	TRI4189	resource	16	2	2	2	2	1	105	89.5	95.1	103.6	48
41	2	40	TRI4189	resource	17	2	2	2	2	2	86.2	82.8	86.2	96.8	85
41	2	40	TRI4189	resource	18	2	2	2	2	2	84.4	77.4	82.2	93.6	81.8
41	2	40	TRI4189	resource	19	2	1	2	2	2	71.6	38.6	78.5	93.6	80.2
41	2	40	TRI4189	resource	20	1	1	1	2	1	44.4	35.2	39.8	83.4	41.4
41	2	40	TRI4189	resource	21	1	1	1	1	1	36.1	28.5	33.9	42.4	36.6
41	2	40	TRI4189	resource	22	NA	NA	NA	1	1	NA	NA	NA	40.4	33.2
42	2	39	TRI3372	resource	1	0	0	0	0	0	0	0	0	0	0
42	2	39	TRI3372	resource	2	0	2	2	0	2	0	84.4	84.3	0	93
42	2	39	TRI3372	resource	3	0	3	3	2	3	0	111.9	126.8	80.8	146.5
42	2	39	TRI3372	resource	4	1	2	3	2	2	18.9	97.2	141.1	102	113.9
42	2	39	TRI3372	resource	5	2	4	3	2	3	59.7	181.8	160.2	104.3	164.6
42	2	39	TRI3372	resource	6	4	4	3	3	3	153.1	216.5	158.3	158.4	176.6
42	2	39	TRI3372	resource	7	4	4	3	3	3	156.1	209.8	163.1	144.8	180.1
42	2	39	TRI3372	resource	8	3	4	3	3	3	139.8	219.6	167.9	162.4	167.6
42	2	39	TRI3372	resource	9	3	4	2	3	3	139.9	240.5	110.9	153.9	179.3
42	2	39	TRI3372	resource	10	3	4	3	2	3	129	213.3	165.8	119.4	164.6
42	2	39	TRI3372	resource	11	3	4	3	3	3	129.4	229	172.5	163.7	158.7
42	2	39	TRI3372	resource	12	3	3	3	3	2	141.8	174.8	170.2	151.3	61.6
42	2	39	TRI3372	resource	13	3	3	3	3	3	138	161.4	163.6	153.4	172.7
42	2	39	TRI3372	resource	14	3	3	3	2	3	135.6	183.7	159.5	109.8	168.9
42	2	39	TRI3372	resource	15	3	3	3	1	3	129.1	172.7	141.4	59.7	171.3
42	2	39	TRI3372	resource	16	3	3	2	2	2	130.5	153.5	111.6	105.3	101.7
42	2	39	TRI3372	resource	17	2	3	2	2	3	88.9	156.9	103.8	103.5	157.8
42	2	39	TRI3372	resource	18	2	3	2	2	2	92.4	149.8	101.1	100.8	109.1
42	2	39	TRI3372	resource	19	2	1	2	2	2	84.7	45.1	87.7	96	98.8
42	2	39	TRI3372	resource	20	2	1	2	2	2	79.2	35.8	76	91.8	93.9
42	2	39	TRI3372	resource	21	2	1	1	2	1	76.9	43.2	45.3	78.2	47
42	2	39	TRI3372	resource	22	2	NA	NA	2	1	66	NA	NA	75.9	35.9
42	2	39	TRI3372	resource	23	2	NA	NA	1	1	54.9	NA	NA	21.2	47
42	2	39	TRI3372	resource	24	1	NA	NA	NA	1	36.2	NA	NA	NA	42.7
43	2	38	Fregata	elite	1	0	0	0	0	0	0	0	0	0	0
43	2	38	Fregata	elite	2	3	0	3	0	2	134.8	0	144.8	0	39.5
43	2	38	Fregata	elite	3	4	2	4	0	1	183.1	95.1	190.3	0	25.7
43	2	38	Fregata	elite	4	4	3	4	0	3	189.4	146.6	207.7	0	64.8
43	2	38	Fregata	elite	5	3	3	3	2	3	151.3	163.8	165.1	84.7	76.2
43	2	38	Fregata	elite	6	4	3	3	3	3	208.4	166.2	169	131.3	69.8
43	2	38	Fregata	elite	7	4	4	4	3	3	219.8	203.8	215.7	142.6	73.2
43	2	38	Fregata	elite	8	4	3	4	3	3	218.2	169.2	218.1	140.6	82
43	2	38	Fregata	elite	9	3	3	4	3	3	171.3	145.3	214.7	153.8	74.2
43	2	38	Fregata	elite	10	2	3	4	3	4	106.2	166.4	215	151.6	95.2
43	2	38	Fregata	elite	11	4	3	3	3	4	202.8	161.3	159.6	148.9	96.5
43	2	38	Fregata	elite	12	4	3	4	3	3	209.5	169.2	203.1	148.3	78.5
43	2	38	Fregata	elite	13	4	3	3	3	3	199.4	160.6	156.7	145.6	84
43	2	38	Fregata	elite	14	4	3	3	3	3	193.9	158.6	150.8	141.4	74
43	2	38	Fregata	elite	15	3	3	2	3	3	153	146.2	82.8	133.1	72.2
43	2	38	Fregata	elite	16	3	2	2	2	3	140.2	105.2	97.1	102.6	75.1
43	2	38	Fregata	elite	17	3	2	2	2	2	141.5	94.2	98.6	99.9	57.8
43	2	38	Fregata	elite	18	2	2	2	2	2	82.5	95.5	92.5	92.8	54.6
43	2	38	Fregata	elite	19	2	2	1	2	2	92.8	86.8	47.2	87.8	50.5
43	2	38	Fregata	elite	20	2	2	2	2	2	83.6	85.2	79.2	76.3	47.4
43	2	38	Fregata	elite	21	0	1	1	1	2	0	40.1	39.4	41	46.3
43	2	38	Fregata	elite	22	0	NA	NA	1	2	0	NA	NA	35	46.2
43	2	38	Fregata	elite	23	NA	NA	NA	1	1	NA	NA	NA	31.9	18.8
44	2	37	Consort	elite	1	1	0	0	0	0	42.4	0	0	0	0
44	2	37	Consort	elite	2	3	3	0	0	1	147	116.4	0	0	39.3
44	2	37	Consort	elite	3	3	3	2	2	2	159.4	145	88.4	93.8	100
44	2	37	Consort	elite	4	4	3	3	2	3	172.9	139.7	145.5	92.8	150.2
44	2	37	Consort	elite	5	4	4	3	2	3	181.6	192.8	146.2	108.1	139.8
44	2	37	Consort	elite	6	4	3	3	3	5	200.6	152.7	156.3	138.1	232.2
44	2	37	Consort	elite	7	4	4	3	4	5	201.2	203.8	153.2	185.2	213.5
44	2	37	Consort	elite	8	4	4	3	4	5	216.8	182	156.2	154.2	232.9
44	2	37	Consort	elite	9	3	4	4	4	5	137.2	189.9	172.1	179.5	243.1
44	2	37	Consort	elite	10	4	5	4	4	3	216.4	212.1	176.4	164.6	141.6
44	2	37	Consort	elite	11	2	5	3	3	4	105.7	195.2	154.4	144.5	200.9
44	2	37	Consort	elite	12	4	4	3	3	4	189.4	201.8	152	129.8	190.5
44	2	37	Consort	elite	13	4	3	3	3	4	164.6	148.5	144.2	133	176.2
44	2	37	Consort	elite	14	3	4	3	3	3	144.6	179.9	136.6	124.5	148.8
44	2	37	Consort	elite	15	3	4	2	3	4	158.8	190.2	99	130.8	158.6
44	2	37	Consort	elite	16	1	3	2	3	3	50.2	133.8	74.8	113.1	120.5
44	2	37	Consort	elite	17	3	3	NA	3	3	120.9	130.3	NA	115.1	103.8
44	2	37	Consort	elite	18	2	3	NA	2	3	67.5	115.8	NA	78.2	107.3
44	2	37	Consort	elite	19	NA	3	NA	3	2	NA	115.8	NA	84	74
44	2	37	Consort	elite	20	NA	2	NA	2	2	NA	84.9	NA	72	78.5
45	2	36	Alchemy	elite	1	0	1	0	0	0	0	33.4	0	0	0
45	2	36	Alchemy	elite	2	0	3	1	0	2	0	93.9	8.6	0	87.4
45	2	36	Alchemy	elite	3	0	4	3	2	3	0	206.2	89.8	119.6	160.7
45	2	36	Alchemy	elite	4	2	4	3	3	4	86	201.7	119	164.5	183.3
45	2	36	Alchemy	elite	5	3	4	3	3	4	180.4	222	93.8	172.9	206.7
45	2	36	Alchemy	elite	6	3	4	4	3	4	161.7	212.2	220.9	179	207.6
45	2	36	Alchemy	elite	7	4	4	4	3	4	217.8	223.2	227.5	170.9	213.2
45	2	36	Alchemy	elite	8	4	4	4	3	3	192.7	199.5	218.4	179.8	173.8
45	2	36	Alchemy	elite	9	3	4	4	4	3	142.1	201.4	170.8	191	173.9
45	2	36	Alchemy	elite	10	4	4	4	4	4	202.9	211.6	221.9	195.7	215.7
45	2	36	Alchemy	elite	11	3	4	4	3	4	177	228.2	201.9	169.9	207.5
45	2	36	Alchemy	elite	12	3	4	4	2	4	169.7	207.7	190.3	108.8	212
45	2	36	Alchemy	elite	13	4	4	4	3	4	190.7	221.8	199.2	151	191.5
45	2	36	Alchemy	elite	14	2	4	4	3	4	117.4	215.7	168.1	122	163.3
45	2	36	Alchemy	elite	15	3	4	3	3	2	150.8	189.5	115.2	139.5	113.8
45	2	36	Alchemy	elite	16	3	4	3	3	3	157.1	191.2	158.6	146.7	164.2
45	2	36	Alchemy	elite	17	3	3	3	3	3	142.6	147	154.1	122.6	118.8
45	2	36	Alchemy	elite	18	3	3	3	2	3	138.6	154.5	146.3	105.5	138.6
45	2	36	Alchemy	elite	19	3	3	3	2	3	122.4	146.3	127.5	102.2	122.5
45	2	36	Alchemy	elite	20	2	3	3	2	3	100.9	131.5	88.4	96.7	126.4
45	2	36	Alchemy	elite	21	2	3	2	2	2	97.8	131.7	94.6	89.3	94.5
45	2	36	Alchemy	elite	22	2	3	2	2	2	81.2	106.5	87.6	77.2	88.1
45	2	36	Alchemy	elite	23	1	2	2	1	1	48.9	81.9	53.8	41.9	45.9
45	2	36	Alchemy	elite	24	NA	2	1	1	NA	NA	62	40.3	41.3	NA
45	2	36	Alchemy	elite	25	NA	1	NA	NA	NA	NA	41.9	NA	NA	NA
46	2	35	Humber	elite	1	2	3	1	0	0	72.2	108.4	43.8	0	0
46	2	35	Humber	elite	2	3	4	4	2	3	124.2	147.7	169.2	88.2	102.1
46	2	35	Humber	elite	3	4	4	4	2	2	181.8	178.8	196	91.6	80.1
46	2	35	Humber	elite	4	5	4	4	4	4	222.5	168.6	213.8	196.2	143.1
46	2	35	Humber	elite	5	5	3	3	5	4	239.2	143.2	183	251	190.4
46	2	35	Humber	elite	6	5	5	4	5	4	235.6	253.5	237.4	232.3	181.6
46	2	35	Humber	elite	7	5	4	4	3	4	240.4	207.4	146.4	158.2	167.8
46	2	35	Humber	elite	8	5	4	7	3	4	259.6	203.6	379.8	183.8	220.2
46	2	35	Humber	elite	9	5	5	4	4	4	255.8	271.6	265.6	204.8	225
46	2	35	Humber	elite	10	5	5	5	4	4	259.1	261.8	291.3	201	215
46	2	35	Humber	elite	11	5	4	4	5	5	243.1	218.4	240.3	248.8	237
46	2	35	Humber	elite	12	5	4	5	4	4	227.5	207.2	257.7	213	188.8
46	2	35	Humber	elite	13	5	3	4	5	4	221.6	155.5	227.1	242.8	212.4
46	2	35	Humber	elite	14	5	4	4	5	4	226.5	215.6	221.1	236.8	212.6
46	2	35	Humber	elite	15	4	5	4	4	4	204.1	257.1	201.1	201.8	206.8
46	2	35	Humber	elite	16	4	4	4	3	4	185	205.5	211.2	159.6	194.8
46	2	35	Humber	elite	17	4	4	4	4	3	195.5	208.1	162.6	170.6	163.5
46	2	35	Humber	elite	18	3	4	4	3	4	133.4	164.4	153.6	118.6	169.2
46	2	35	Humber	elite	19	1	4	4	3	3	34.4	173	150.8	129.9	133.6
46	2	35	Humber	elite	20	2	3	NA	3	3	54.8	153.5	NA	116.2	126.8
46	2	35	Humber	elite	21	NA	1	NA	3	NA	NA	52.2	NA	110.4	NA
47	2	34	TRI7694	resource	1	0	0	0	0	0	0	0	0	0	0
47	2	34	TRI7694	resource	2	0	0	1	0	0	0	0	33.3	0	0
47	2	34	TRI7694	resource	3	0	3	2	0	1	0	128.5	74	0	40.3
47	2	34	TRI7694	resource	4	2	3	4	2	2	90.5	127	153.9	65.8	70.2
47	2	34	TRI7694	resource	5	3	3	4	3	4	119.8	149.7	148.7	111.5	146.5
47	2	34	TRI7694	resource	6	3	4	4	3	1	129.9	158.3	170.7	117.1	49.9
47	2	34	TRI7694	resource	7	2	4	2	3	4	88	182.1	85	120.4	162.9
47	2	34	TRI7694	resource	8	3	3	3	3	3	101.5	155	125.1	103.3	147.5
47	2	34	TRI7694	resource	9	3	4	3	3	3	145.4	181.6	137.9	110.3	145.7
47	2	34	TRI7694	resource	10	3	3	3	3	2	129.9	139.7	143.7	105.2	90.5
47	2	34	TRI7694	resource	11	3	3	3	3	3	133.4	142	119	112.8	145.7
47	2	34	TRI7694	resource	12	3	3	3	3	2	114.4	155.9	130	106.7	81.9
47	2	34	TRI7694	resource	13	2	3	3	2	3	96.9	136.4	130.3	72.6	107.3
47	2	34	TRI7694	resource	14	3	3	3	2	2	109.3	132.4	126.3	68.2	87.3
47	2	34	TRI7694	resource	15	2	3	3	2	3	83.8	132.5	113.7	62.3	121
47	2	34	TRI7694	resource	16	2	3	3	2	1	79.5	126.1	112.7	73.5	46.3
47	2	34	TRI7694	resource	17	2	3	2	2	3	79.8	120.8	85.7	72.6	96.1
47	2	34	TRI7694	resource	18	2	3	3	1	0	70.7	118	110.4	31.2	0
47	2	34	TRI7694	resource	19	2	3	2	2	0	70.1	103.6	79.1	71.7	0
47	2	34	TRI7694	resource	20	2	2	2	1	0	70.6	77.4	79.4	34.4	0
47	2	34	TRI7694	resource	21	1	2	2	1	0	31.1	78	72.7	33	0
47	2	34	TRI7694	resource	22	NA	2	2	2	0	NA	67.2	69	55.9	0
47	2	34	TRI7694	resource	23	NA	2	2	1	NA	NA	65.3	63.2	28.5	NA
47	2	34	TRI7694	resource	24	NA	NA	NA	1	NA	NA	NA	NA	27.1	NA
48	2	33	Exsept	elite	1	0	2	0	0	0	0	64.2	0	0	0
48	2	33	Exsept	elite	2	0	3	0	0	0	0	147.3	0	0	0
48	2	33	Exsept	elite	3	0	4	0	3	2	0	191	0	153.6	104.6
48	2	33	Exsept	elite	4	2	4	0	4	2	88.4	215.2	0	199.9	103.8
48	2	33	Exsept	elite	5	2	5	1	4	4	97.6	253.2	45.8	206.5	185.8
48	2	33	Exsept	elite	6	4	5	2	5	4	177.6	237.5	100.2	232	193.8
48	2	33	Exsept	elite	7	3	4	2	5	3	106.9	241.8	101.5	281.2	161.8
48	2	33	Exsept	elite	8	3	4	3	6	4	133.6	205.5	154.3	315.6	216
48	2	33	Exsept	elite	9	3	5	3	5	3	138.2	273.8	174.6	290.5	164.2
48	2	33	Exsept	elite	10	3	5	3	5	4	163	264.6	156.2	264.4	254.8
48	2	33	Exsept	elite	11	3	4	4	3	3	149.6	220.2	209.8	156.4	176.6
48	2	33	Exsept	elite	12	3	5	4	4	4	150.2	287.3	223.3	189.3	242.5
48	2	33	Exsept	elite	13	3	4	4	4	4	154.8	245.5	217.4	213.8	232.5
48	2	33	Exsept	elite	14	2	5	3	4	4	116.6	268.4	142.4	198.4	232.4
48	2	33	Exsept	elite	15	2	3	3	4	4	106.9	170.6	139.3	212.3	229.9
48	2	33	Exsept	elite	16	2	4	3	4	4	106.1	221.2	140.3	213.3	224.4
48	2	33	Exsept	elite	17	2	4	3	3	2	104.2	190.6	131.6	175.8	88.6
48	2	33	Exsept	elite	18	2	2	2	3	2	97.8	114	99.5	124.5	91.8
48	2	33	Exsept	elite	19	2	2	3	3	3	91.8	100.9	123.4	165.5	163.6
48	2	33	Exsept	elite	20	2	1	1	3	2	89.2	51.2	48.1	156.2	99.2
48	2	33	Exsept	elite	21	4	2	2	2	2	154.5	96.6	94.8	97.3	99.4
48	2	33	Exsept	elite	22	1	1	2	2	2	41.2	37.2	89	113.5	86
48	2	33	Exsept	elite	23	1	NA	2	2	3	35.6	NA	75.5	109.8	124.5
48	2	33	Exsept	elite	24	NA	NA	2	2	1	NA	NA	74.3	103	21.2
48	2	33	Exsept	elite	25	NA	NA	NA	1	NA	NA	NA	NA	45.5	NA
49	2	32	TRI11151	resource	1	0	0	0	0	0	0	0	0	0	0
49	2	32	TRI11151	resource	2	0	0	0	2	0	0	0	0	80.1	0
49	2	32	TRI11151	resource	3	3	3	3	5	3	90.3	105.4	127.5	177.7	110.9
49	2	32	TRI11151	resource	4	4	3	4	3	3	148.6	106	167	138.1	121.6
49	2	32	TRI11151	resource	5	3	4	3	3	3	109.8	141.4	144.5	140.6	120
49	2	32	TRI11151	resource	6	3	4	5	3	4	118.4	130.3	203	146.8	156.4
49	2	32	TRI11151	resource	7	2	5	4	4	3	64.9	175.4	179.1	197.8	115.6
49	2	32	TRI11151	resource	8	5	3	3	4	4	156.2	140.6	138	176.8	140.2
49	2	32	TRI11151	resource	9	4	5	2	4	4	149.8	184	99.2	185.9	153.4
49	2	32	TRI11151	resource	10	4	5	3	4	4	145.7	190.2	148.8	168.6	164.9
49	2	32	TRI11151	resource	11	4	4	4	4	3	130.5	148.9	171.8	179.5	121.5
49	2	32	TRI11151	resource	12	4	5	3	2	4	138.5	171.1	135	92.2	150.3
49	2	32	TRI11151	resource	13	4	4	4	4	3	111.5	137.9	176.4	174.5	120.4
49	2	32	TRI11151	resource	14	4	3	3	2	3	126	109.6	135.9	94.8	113.2
49	2	32	TRI11151	resource	15	3	2	3	3	2	82.2	81.5	136.1	118.8	81.5
49	2	32	TRI11151	resource	16	2	4	2	3	3	52.9	127.3	92.7	116.4	104.8
49	2	32	TRI11151	resource	17	2	2	3	2	3	59.5	51.3	123.4	79.6	95.8
49	2	32	TRI11151	resource	18	2	3	3	2	2	59.9	97.5	111.3	49.5	67.1
49	2	32	TRI11151	resource	19	3	3	2	2	2	80.9	84.2	85.7	71.3	64
49	2	32	TRI11151	resource	20	2	2	2	2	1	57.7	58.6	79.2	51.3	31.9
49	2	32	TRI11151	resource	21	1	2	2	1	2	29.7	59.8	70	23.4	50.1
49	2	32	TRI11151	resource	22	2	1	1	NA	1	46.5	26.9	35.8	NA	23
49	2	32	TRI11151	resource	23	2	1	1	NA	NA	40.3	28.1	33.8	NA	NA
49	2	32	TRI11151	resource	24	1	NA	1	NA	NA	20.5	NA	29.8	NA	NA
50	2	31	Rubens	elite	1	0	0	2	0	0	0	0	68.3	0	0
50	2	31	Rubens	elite	2	3	2	3	0	1	112.6	85.6	127.6	0	28.6
50	2	31	Rubens	elite	3	4	3	3	0	3	164.5	146.2	126.8	0	133.2
50	2	31	Rubens	elite	4	4	4	4	2	3	163.6	203.8	174.4	98.1	127.3
50	2	31	Rubens	elite	5	4	5	4	3	3	178.1	264.4	162.8	146.8	145
50	2	31	Rubens	elite	6	5	5	5	3	3	205.6	273.4	200.2	158.2	150.3
50	2	31	Rubens	elite	7	5	4	5	4	3	227.5	243.2	210.4	191.8	137.5
50	2	31	Rubens	elite	8	5	5	4	3	3	208.8	289.6	172.2	174.6	153.8
50	2	31	Rubens	elite	9	5	6	4	4	4	214.5	291.4	185	206.1	197.7
50	2	31	Rubens	elite	10	5	6	5	4	4	210.2	327.2	209	219.6	197.9
50	2	31	Rubens	elite	11	5	4	5	4	4	214.8	224.8	197.8	181.2	189.9
50	2	31	Rubens	elite	12	5	5	4	4	4	190	271.4	176.8	220.4	179.9
50	2	31	Rubens	elite	13	4	4	5	4	4	175.6	198.4	177.7	212.6	172.1
50	2	31	Rubens	elite	14	4	4	4	3	4	149	219.1	150.2	170.2	197.6
50	2	31	Rubens	elite	15	4	3	4	3	3	155.2	143.9	152.8	164.9	128.6
50	2	31	Rubens	elite	16	4	4	2	4	3	127.1	221.4	73.3	186.6	123.3
50	2	31	Rubens	elite	17	4	2	3	3	2	145.1	106.3	109.8	152.4	78.3
50	2	31	Rubens	elite	18	4	2	1	2	2	108.6	88.4	35.4	108.8	81.2
50	2	31	Rubens	elite	19	2	2	0	1	1	57.5	95.8	0	47	42.5
50	2	31	Rubens	elite	20	2	2	NA	2	1	61.8	87.4	NA	71.2	35.3
50	2	31	Rubens	elite	21	NA	1	NA	2	1	NA	52	NA	85.8	31.3
51	2	30	Elixer	elite	1	3	0	0	2	0	123.8	0	0	74.8	0
51	2	30	Elixer	elite	2	4	0	2	4	0	167.8	0	66.2	170.7	0
51	2	30	Elixer	elite	3	4	3	3	3	3	216.1	100.7	131.9	133.1	128.7
51	2	30	Elixer	elite	4	5	3	4	4	4	260.1	135.3	185	186.2	177.1
51	2	30	Elixer	elite	5	5	3	4	6	4	282.5	138.9	200.4	291.9	166.5
51	2	30	Elixer	elite	6	4	4	4	5	4	198.9	202.6	211.3	274.9	189.8
51	2	30	Elixer	elite	7	6	4	3	4	4	318.3	187.5	165	203.9	196.2
51	2	30	Elixer	elite	8	5	4	4	6	4	273.2	192.5	216.4	311.7	190
51	2	30	Elixer	elite	9	4	4	4	6	4	268.1	200.8	218.1	280.6	207.7
51	2	30	Elixer	elite	10	5	4	4	6	4	304.8	217.4	236.7	315.8	189.7
51	2	30	Elixer	elite	11	4	4	4	6	4	253	219.7	234.4	319.4	191.9
51	2	30	Elixer	elite	12	5	3	4	5	4	280.8	176.7	226.8	227.9	206.7
51	2	30	Elixer	elite	13	5	4	5	4	4	297.1	209.1	248.4	211.7	180.6
51	2	30	Elixer	elite	14	3	3	4	5	4	185.6	141.3	204.4	264.2	158.9
51	2	30	Elixer	elite	15	5	3	4	5	4	225.4	126.2	199.8	252.8	168.4
51	2	30	Elixer	elite	16	3	4	2	3	4	169.4	180.1	97.8	148.6	169.8
51	2	30	Elixer	elite	17	4	3	3	3	2	221.1	145.2	147.1	158.9	95.2
51	2	30	Elixer	elite	18	4	2	3	3	3	187.4	94	142.8	127.2	132.9
51	2	30	Elixer	elite	19	4	3	3	4	3	189.4	121.6	126.7	163.4	125.8
51	2	30	Elixer	elite	20	4	3	1	4	3	173.2	110.2	46.5	143.9	110.3
51	2	30	Elixer	elite	21	3	2	2	1	2	130.3	85.4	90.4	41	81.7
51	2	30	Elixer	elite	22	2	2	NA	NA	2	83.1	79.3	NA	NA	78.2
52	2	29	Zawisza	elite	1	0	0	0	0	0	0	0	0	0	0
52	2	29	Zawisza	elite	2	1	0	0	0	0	39	0	0	0	0
52	2	29	Zawisza	elite	3	3	2	3	0	2	135.3	69	121.2	0	57.9
52	2	29	Zawisza	elite	4	3	2	2	2	4	151.6	76.2	97.2	56.3	149.1
52	2	29	Zawisza	elite	5	4	3	3	4	3	185	137.9	140.9	182	133.9
52	2	29	Zawisza	elite	6	4	2	3	3	3	184.2	91.4	154.6	142.8	134.6
52	2	29	Zawisza	elite	7	4	3	4	4	3	195.1	147.4	195.3	197.6	150.3
52	2	29	Zawisza	elite	8	4	4	4	4	4	201.1	173.9	204.2	194.7	183
52	2	29	Zawisza	elite	9	4	4	2	8	4	208.3	184.7	99.3	382.5	188.5
52	2	29	Zawisza	elite	10	1	4	4	4	4	65.4	175.9	210.5	200.5	189.5
52	2	29	Zawisza	elite	11	4	4	4	4	4	206.6	184.6	196.4	198	196
52	2	29	Zawisza	elite	12	4	3	4	4	5	211.7	144.7	202.2	200	230.3
52	2	29	Zawisza	elite	13	4	3	4	3	4	194.3	144.5	190	161.2	184.2
52	2	29	Zawisza	elite	14	4	3	4	3	4	201.1	140.6	194.8	159.7	209.3
52	2	29	Zawisza	elite	15	3	3	2	3	3	153.9	132	96.9	151.3	147.9
52	2	29	Zawisza	elite	16	3	3	3	2	3	146.6	126.7	147.5	98	142.4
52	2	29	Zawisza	elite	17	3	3	3	3	3	142.3	120	128.9	130.7	132.4
52	2	29	Zawisza	elite	18	3	3	3	3	3	144.3	117.4	127.6	137	118.5
52	2	29	Zawisza	elite	19	1	2	2	2	3	49.6	84.3	96.5	94.7	114
52	2	29	Zawisza	elite	20	2	2	2	2	2	92	74.3	94.3	88.8	87.6
52	2	29	Zawisza	elite	21	2	2	1	2	2	78.5	69.7	44	75.1	85.8
52	2	29	Zawisza	elite	22	2	2	2	NA	1	68.9	65.2	68.3	NA	38
52	2	29	Zawisza	elite	23	1	1	NA	NA	1	37.8	34.1	NA	NA	41.1
53	2	28	KWSOzon	elite	1	0	0	0	0	0	0	0	0	0	0
53	2	28	KWSOzon	elite	2	0	0	0	0	2	0	0	0	0	105.9
53	2	28	KWSOzon	elite	3	3	0	2	3	3	164.8	0	87	160.1	166.8
53	2	28	KWSOzon	elite	4	4	0	3	3	4	172.8	0	151.6	167.8	182.4
53	2	28	KWSOzon	elite	5	3	2	3	4	3	192.9	85.3	164.3	221.6	198.6
53	2	28	KWSOzon	elite	6	4	3	4	3	4	226.3	167.2	215.5	187.2	247.1
53	2	28	KWSOzon	elite	7	4	4	4	4	4	241.4	192.5	228.2	228.5	271.6
53	2	28	KWSOzon	elite	8	4	4	4	4	4	223.5	217.8	218.3	236.6	239.5
53	2	28	KWSOzon	elite	9	4	4	4	4	5	245.8	182.3	241.2	237.5	300.4
53	2	28	KWSOzon	elite	10	4	4	4	5	4	239.6	193.9	246.8	268.1	207.9
53	2	28	KWSOzon	elite	11	4	4	4	4	4	243.1	204.4	246.6	243.2	237.3
53	2	28	KWSOzon	elite	12	4	3	3	4	4	235.2	181.1	192.4	232.5	242
53	2	28	KWSOzon	elite	13	3	3	4	4	4	177.3	168.3	233.1	208.7	245.2
53	2	28	KWSOzon	elite	14	4	3	4	4	3	156.9	170.2	225.7	218.1	140.8
53	2	28	KWSOzon	elite	15	3	3	4	4	4	138.5	150.8	211.5	198.8	169.6
53	2	28	KWSOzon	elite	16	3	3	3	2	4	118.7	160.5	170.9	115.5	216
53	2	28	KWSOzon	elite	17	3	2	3	3	4	139.3	107.1	164.3	164.5	173.6
53	2	28	KWSOzon	elite	18	3	2	3	3	4	154.7	102.3	156	149.6	201.5
53	2	28	KWSOzon	elite	19	3	2	3	2	3	145.2	88.6	137.5	113.1	135.9
53	2	28	KWSOzon	elite	20	2	2	2	2	3	61.6	55.1	92.9	87.5	151.1
53	2	28	KWSOzon	elite	21	2	1	2	1	2	83.9	45.2	75.7	45.7	91.6
54	2	27	Apache	elite	1	0	3	0	2	0	0	142.8	0	65.8	0
54	2	27	Apache	elite	2	2	3	0	3	2	98.3	131.2	0	137.5	102
54	2	27	Apache	elite	3	2	4	1	4	2	111.8	226.9	49.1	191.1	93
54	2	27	Apache	elite	4	2	3	3	4	4	107.5	155	148.6	197.1	195.8
54	2	27	Apache	elite	5	4	5	4	3	4	248	265.3	181.7	168.4	190.7
54	2	27	Apache	elite	6	4	5	4	4	4	235.6	251.5	195.5	223	195.5
54	2	27	Apache	elite	7	4	5	4	4	3	249.4	258.2	196.2	220.9	153
54	2	27	Apache	elite	8	3	4	4	5	4	168.2	191.7	203.8	254.1	197.6
54	2	27	Apache	elite	9	3	3	4	4	5	145.3	158.3	189.7	202.5	261.3
54	2	27	Apache	elite	10	4	4	3	4	5	222.8	195.9	166.6	228	235.9
54	2	27	Apache	elite	11	3	4	4	4	6	198	199.6	181.3	209.2	263.5
54	2	27	Apache	elite	12	4	3	2	3	3	211.9	124.8	112.9	156	163.1
54	2	27	Apache	elite	13	4	3	3	4	3	224.5	127.2	150.6	198.4	138.4
54	2	27	Apache	elite	14	4	3	3	4	3	214.8	136.3	121.2	164	126.7
54	2	27	Apache	elite	15	3	3	3	3	3	82.5	128.7	142.1	140.5	133.7
54	2	27	Apache	elite	16	3	3	3	3	3	68.7	111	126.1	132.7	80.9
54	2	27	Apache	elite	17	3	2	2	3	3	58.8	76.5	99.6	113.3	72.7
54	2	27	Apache	elite	18	3	1	2	2	2	60.7	34.3	87.9	84.4	57.2
54	2	27	Apache	elite	19	2	1	1	2	2	48.8	31.1	43.9	66.1	46.8
54	2	27	Apache	elite	20	2	NA	2	2	2	43.8	NA	75.6	60.5	40.7
54	2	27	Apache	elite	21	2	NA	1	NA	2	30.1	NA	30.8	NA	40.9
54	2	27	Apache	elite	22	NA	NA	1	NA	NA	NA	NA	27.3	NA	NA
55	2	26	TRI1388	resource	1	0	1	0	0	0	0	30.6	0	0	0
55	2	26	TRI1388	resource	2	0	3	0	0	2	0	116.5	0	0	97.4
55	2	26	TRI1388	resource	3	1	2	2	0	1	30.9	91.6	60.7	0	36
55	2	26	TRI1388	resource	4	3	3	2	2	3	94.5	148	78.1	83.3	148.1
55	2	26	TRI1388	resource	5	2	3	3	2	3	77.9	134.1	96.8	82.5	154.1
55	2	26	TRI1388	resource	6	3	3	3	3	3	106.4	156.2	110	121.4	152.1
55	2	26	TRI1388	resource	7	3	3	3	3	3	108.8	159.9	104	129.6	163.1
55	2	26	TRI1388	resource	8	3	3	3	3	3	111.4	158.6	113.9	131.3	147
55	2	26	TRI1388	resource	9	2	3	2	2	3	86.1	164.9	79.6	94	161.8
55	2	26	TRI1388	resource	10	3	3	3	2	2	114.2	149.2	118.6	99.2	92.2
55	2	26	TRI1388	resource	11	3	3	3	3	3	112.3	159.1	113.8	132.2	138.3
55	2	26	TRI1388	resource	12	3	3	3	3	4	112.9	155.4	118.5	127.9	186
55	2	26	TRI1388	resource	13	3	3	2	3	2	107.9	150.4	82.5	134.4	52.6
55	2	26	TRI1388	resource	14	2	2	2	3	3	77.4	107.5	81.9	124.4	80.6
55	2	26	TRI1388	resource	15	2	2	2	3	3	67.9	101.3	82.1	114.6	119
55	2	26	TRI1388	resource	16	3	2	2	2	3	85.4	96.7	75.2	86.7	114.9
55	2	26	TRI1388	resource	17	2	1	1	2	1	62.9	40.4	34	77.1	42.6
55	2	26	TRI1388	resource	18	2	2	2	2	2	54.5	83.7	64.3	76.3	89.6
55	2	26	TRI1388	resource	19	1	1	1	2	2	29.9	40.4	32.7	69.3	88.3
55	2	26	TRI1388	resource	20	1	NA	1	2	1	24.8	NA	28.4	59.5	23.9
55	2	26	TRI1388	resource	21	1	NA	NA	1	1	22.3	NA	NA	25	34.8
56	2	25	TRI24096	resource	1	0	0	0	0	0	0	0	0	0	0
56	2	25	TRI24096	resource	2	0	0	0	3	2	0	0	0	97.2	71.7
56	2	25	TRI24096	resource	3	1	2	2	3	3	46.6	70.7	68	144.7	110.3
56	2	25	TRI24096	resource	4	2	3	3	3	3	94.2	118.2	110.8	150.7	112.5
56	2	25	TRI24096	resource	5	3	3	2	4	3	129.2	128.8	84	187	139.1
56	2	25	TRI24096	resource	6	3	3	3	3	4	138.3	137.3	137.2	148.4	181.5
56	2	25	TRI24096	resource	7	3	3	3	4	2	137.4	142.3	109.8	189.9	86.9
56	2	25	TRI24096	resource	8	3	3	3	4	4	142.1	139.2	130.7	194.8	178.5
56	2	25	TRI24096	resource	9	3	2	3	3	4	146.9	97.3	146.9	158	181.8
56	2	25	TRI24096	resource	10	3	2	3	4	4	150.7	105.6	148.7	106.6	179.5
56	2	25	TRI24096	resource	11	3	3	3	2	3	147.2	140.4	146	108.3	153.8
56	2	25	TRI24096	resource	12	3	3	3	3	4	139.4	145.4	145.6	149.1	173.8
56	2	25	TRI24096	resource	13	3	2	3	3	4	128.5	98.1	141.5	150	174.6
56	2	25	TRI24096	resource	14	2	2	3	3	3	97.8	106.8	136.4	149.3	144.3
56	2	25	TRI24096	resource	15	2	2	2	3	3	89.3	90.7	91.4	152	128.2
56	2	25	TRI24096	resource	16	2	2	3	3	3	96.7	100.1	122.8	138.3	125.2
56	2	25	TRI24096	resource	17	2	2	2	2	3	84.7	96.3	97.1	111.3	124.6
56	2	25	TRI24096	resource	18	2	2	2	2	2	74.2	85.6	92.5	98.6	96.7
56	2	25	TRI24096	resource	19	2	1	2	1	2	64.8	40.3	70.3	45.3	65.8
56	2	25	TRI24096	resource	20	1	1	2	2	2	36.6	42.6	65.8	81.1	74.3
56	2	25	TRI24096	resource	21	NA	2	1	1	2	NA	62	36	41.3	64.9
56	2	25	TRI24096	resource	22	NA	NA	1	NA	NA	NA	NA	34.8	NA	NA
57	2	24	TRI7748	resource	1	2	0	0	0	0	65	0	0	0	0
57	2	24	TRI7748	resource	2	1	2	1	0	0	33.8	74.2	46.3	0	0
57	2	24	TRI7748	resource	3	1	2	3	2	2	46.4	84.5	105.5	76.4	78.5
57	2	24	TRI7748	resource	4	3	3	4	2	3	139.6	131.8	182.8	82.3	101.2
57	2	24	TRI7748	resource	5	3	3	4	2	3	123.3	137.5	176.9	89.4	109.9
57	2	24	TRI7748	resource	6	4	3	4	3	3	152.1	146.2	216.9	120	123.3
57	2	24	TRI7748	resource	7	4	3	3	3	2	185	146.1	168.4	132.5	85.9
57	2	24	TRI7748	resource	8	3	3	4	2	3	156.1	164.6	206.7	97.3	132.5
57	2	24	TRI7748	resource	9	3	3	4	3	3	157.6	103.1	213.4	136.1	154.2
57	2	24	TRI7748	resource	10	3	3	3	3	3	140	145.4	165.2	129.1	146.3
57	2	24	TRI7748	resource	11	3	3	3	3	3	145	119.1	165.4	120	141.8
57	2	24	TRI7748	resource	12	5	3	3	3	3	232.2	147.8	151.4	141.2	153.1
57	2	24	TRI7748	resource	13	4	3	3	3	3	189.8	137.9	160.6	129.9	145.1
57	2	24	TRI7748	resource	14	3	3	3	3	3	147.7	137.8	134.3	135.9	149.3
57	2	24	TRI7748	resource	15	3	3	3	3	1	136.3	124.2	141.2	127.7	46.7
57	2	24	TRI7748	resource	16	4	3	2	2	3	171.2	118	98.4	92.3	133.1
57	2	24	TRI7748	resource	17	3	2	2	1	3	120.1	106.6	98	45.8	136.3
57	2	24	TRI7748	resource	18	3	2	2	2	2	131.1	92.3	95.1	95.6	94.1
57	2	24	TRI7748	resource	19	2	2	2	2	2	95	95.4	86	90.9	97.1
57	2	24	TRI7748	resource	20	1	2	2	2	2	44.9	88.6	75.3	86.8	94.3
57	2	24	TRI7748	resource	21	1	2	1	2	1	41.1	81.2	38.1	72.7	46.5
57	2	24	TRI7748	resource	22	2	2	1	1	2	82.9	81.1	40.3	37.5	77
57	2	24	TRI7748	resource	23	NA	2	NA	1	1	NA	63.6	NA	36.5	40.8
57	2	24	TRI7748	resource	24	NA	1	NA	NA	1	NA	31	NA	NA	20.4
58	2	23	Sukces	elite	1	0	0	0	0	0	0	0	0	0	0
58	2	23	Sukces	elite	2	2	0	0	0	0	83	0	0	0	0
58	2	23	Sukces	elite	3	4	3	3	3	3	165.3	142	141.1	149.9	138.8
58	2	23	Sukces	elite	4	3	4	2	3	3	154.8	197.2	89.9	142.8	137.3
58	2	23	Sukces	elite	5	4	4	3	4	3	217.1	203.2	155.2	185.3	148.3
58	2	23	Sukces	elite	6	4	4	3	4	3	213.9	214.6	168.6	191.8	159.7
58	2	23	Sukces	elite	7	4	4	4	3	4	214.1	215.7	201.5	143.6	203.4
58	2	23	Sukces	elite	8	4	4	4	4	4	207.3	225.2	203.8	197.8	197.6
58	2	23	Sukces	elite	9	4	4	4	4	3	230.5	215.1	203.2	214.5	174.9
58	2	23	Sukces	elite	10	4	4	3	3	3	210.3	212.3	162.7	162.6	159.7
58	2	23	Sukces	elite	11	4	4	4	3	3	192.5	216.9	142.7	133.5	166.8
58	2	23	Sukces	elite	12	3	4	3	4	3	165.6	216.3	156.8	212.7	158.7
58	2	23	Sukces	elite	13	4	3	3	3	3	202.6	176	162.5	147.9	153.7
58	2	23	Sukces	elite	14	3	3	3	3	3	117.4	173.2	154.1	148.6	145.4
58	2	23	Sukces	elite	15	4	3	3	3	3	183.1	169.7	149.6	133.1	142.1
58	2	23	Sukces	elite	16	4	3	3	3	3	200	157.5	143.7	128.6	138.9
58	2	23	Sukces	elite	17	4	3	2	2	2	178.6	143.5	84.8	95.9	98.4
58	2	23	Sukces	elite	18	2	3	3	2	2	89.1	144.7	120	91.1	99.5
58	2	23	Sukces	elite	19	1	2	2	2	2	54.4	108.3	85.5	92.4	92.9
58	2	23	Sukces	elite	20	NA	2	NA	2	NA	NA	77.1	NA	92.7	NA
59	2	22	Caesar	elite	1	0	0	0	2	3	0	0	0	71.8	101.8
59	2	22	Caesar	elite	2	2	1	2	2	3	59.6	50.3	85.5	101.2	158.2
59	2	22	Caesar	elite	3	3	1	2	3	3	111.5	47.2	108.5	146.5	180
59	2	22	Caesar	elite	4	2	3	3	3	4	101.3	136.2	161.3	167.4	218.3
59	2	22	Caesar	elite	5	3	3	3	3	1	153	170.4	162.2	171.1	65.1
59	2	22	Caesar	elite	6	3	4	3	4	4	157.3	201	182.2	222.7	248.1
59	2	22	Caesar	elite	7	2	4	3	3	3	88.2	209.1	181.3	184.5	169.7
59	2	22	Caesar	elite	8	3	3	3	3	4	145.7	178.8	186.9	173.8	249.4
59	2	22	Caesar	elite	9	3	4	3	4	3	162.2	217.6	175	221.6	185.3
59	2	22	Caesar	elite	10	3	3	3	4	4	168.8	166.2	183.7	220.3	240.6
59	2	22	Caesar	elite	11	4	3	2	3	4	192.3	169	116.7	148.2	245.2
59	2	22	Caesar	elite	12	3	4	3	3	3	163.3	197.5	173.8	174.2	169.1
59	2	22	Caesar	elite	13	3	3	3	3	4	150.9	160.9	136.7	142.2	222.5
59	2	22	Caesar	elite	14	3	3	2	3	2	139.2	150.5	111.8	152.1	116.4
59	2	22	Caesar	elite	15	2	3	2	3	3	99.8	134.5	108.6	164.2	135.2
59	2	22	Caesar	elite	16	2	2	2	2	2	99.1	98.7	114.8	113.3	101.4
59	2	22	Caesar	elite	17	2	2	2	3	2	89.8	83.8	97.7	147.1	105.2
59	2	22	Caesar	elite	18	2	2	2	2	1	83.8	88.2	93.2	109	46.8
59	2	22	Caesar	elite	19	1	NA	1	1	NA	41.5	NA	48.3	45.7	NA
59	2	22	Caesar	elite	20	NA	NA	NA	2	NA	NA	NA	NA	74.7	NA
59	2	22	Caesar	elite	21	NA	NA	NA	1	NA	NA	NA	NA	49.4	NA
60	2	21	TRI12707	resource	1	0	0	0	0	0	0	0	0	0	0
60	2	21	TRI12707	resource	2	3	2	1	2	2	156.9	84.6	37.8	102.6	97
60	2	21	TRI12707	resource	3	4	3	3	2	3	171.2	138.8	144.8	123.3	172.3
60	2	21	TRI12707	resource	4	4	3	2	3	3	224.1	185.3	98.5	175.3	174.9
60	2	21	TRI12707	resource	5	4	3	3	3	3	227.3	179	133.7	173.8	176.7
60	2	21	TRI12707	resource	6	2	3	2	3	3	118.3	191.7	83.2	179.8	180.8
60	2	21	TRI12707	resource	7	3	3	3	3	2	186.7	171.8	130.2	177.4	120.4
60	2	21	TRI12707	resource	8	4	2	3	3	3	214.9	151.4	155	178.9	189.4
60	2	21	TRI12707	resource	9	3	3	4	2	3	204.8	188	198.7	128.9	180.4
60	2	21	TRI12707	resource	10	3	3	3	3	3	172.4	188.7	156.6	184.6	179.7
60	2	21	TRI12707	resource	11	4	3	4	3	2	189.6	186.6	187.9	177.8	137.1
60	2	21	TRI12707	resource	12	3	3	2	2	2	167.1	196.5	100.5	122.7	124
60	2	21	TRI12707	resource	13	3	2	3	2	2	139.9	109.1	139.2	96.7	98.6
60	2	21	TRI12707	resource	14	3	3	2	2	3	103.1	186.5	118.4	105	158.8
60	2	21	TRI12707	resource	15	2	2	2	3	2	116.5	83.1	106.3	153.3	111.8
60	2	21	TRI12707	resource	16	3	3	2	2	2	110.5	167.1	69.8	98	82.9
60	2	21	TRI12707	resource	17	2	2	2	2	2	68.5	91.5	86.7	83.3	95
60	2	21	TRI12707	resource	18	2	2	1	1	1	110.4	86.5	42.2	41.5	78.2
60	2	21	TRI12707	resource	19	2	1	2	NA	2	96.3	48	69.1	NA	50.5
60	2	21	TRI12707	resource	20	2	2	NA	NA	NA	89.2	104.9	NA	NA	NA
60	2	21	TRI12707	resource	21	2	1	NA	NA	NA	69.3	47.3	NA	NA	NA
60	2	21	TRI12707	resource	22	2	NA	NA	NA	NA	75.6	NA	NA	NA	NA
61	1	20	Isengrain	elite	1	0	0	0	0	0	0	0	0	0	0
61	1	20	Isengrain	elite	2	2	0	2	0	2	82.5	0	86.2	0	71.7
61	1	20	Isengrain	elite	3	3	3	3	3	3	179.4	135.7	172.5	120.9	138.3
61	1	20	Isengrain	elite	4	4	3	3	3	3	222.6	155.3	163.2	156	134.1
61	1	20	Isengrain	elite	5	4	2	5	3	3	241.1	112.9	259.6	160.1	153.4
61	1	20	Isengrain	elite	6	4	3	4	2	3	220.8	148.5	231.1	117.1	165.7
61	1	20	Isengrain	elite	7	5	3	4	3	4	286.9	163.8	241.7	176.7	190.5
61	1	20	Isengrain	elite	8	5	3	4	3	4	276.3	172.2	223.8	152.1	186.2
61	1	20	Isengrain	elite	9	4	4	5	3	4	250.2	212.5	272.4	115.6	201.7
61	1	20	Isengrain	elite	10	4	3	4	3	4	227.4	167.6	179.9	170.2	191.7
61	1	20	Isengrain	elite	11	4	4	4	2	3	239.6	192.2	233.9	123.5	150.8
61	1	20	Isengrain	elite	12	3	3	4	3	4	153.1	157.5	216.7	188.8	219.7
61	1	20	Isengrain	elite	13	3	3	3	3	3	162.2	155.3	170.4	158.3	165.7
61	1	20	Isengrain	elite	14	4	2	3	3	4	185.1	94.2	150.9	165.6	188.2
61	1	20	Isengrain	elite	15	3	2	3	3	4	168.7	96.5	129.8	152.7	201.6
61	1	20	Isengrain	elite	16	3	3	2	3	2	154.3	129	82.2	153.3	85.7
61	1	20	Isengrain	elite	17	3	3	2	3	3	106	127.7	85.5	140.4	142.7
61	1	20	Isengrain	elite	18	3	2	2	3	2	131.5	79.7	78.8	110.8	95.5
61	1	20	Isengrain	elite	19	2	2	NA	2	2	84.4	88.9	NA	99	66.8
61	1	20	Isengrain	elite	20	NA	2	NA	2	3	NA	79.4	NA	80.7	100
61	1	20	Isengrain	elite	21	NA	1	NA	2	1	NA	38.1	NA	79.2	46.5
61	1	20	Isengrain	elite	22	NA	1	NA	NA	2	NA	37.6	NA	NA	85.3
62	1	19	Jantarka	elite	1	0	0	0	0	0	0	0	0	0	0
62	1	19	Jantarka	elite	2	1	3	0	0	2	52.4	119.5	0	0	87.6
62	1	19	Jantarka	elite	3	3	4	2	1	3	136.1	167.6	106.3	49.3	148.5
62	1	19	Jantarka	elite	4	3	4	2	2	3	181	204.4	125.4	119.6	163.8
62	1	19	Jantarka	elite	5	3	4	3	2	2	179	261.1	174.7	141.1	120.1
62	1	19	Jantarka	elite	6	4	3	3	3	3	222.5	164.4	183.5	190.2	171.9
62	1	19	Jantarka	elite	7	2	4	3	3	2	118.9	280.6	199.1	205.5	115.2
62	1	19	Jantarka	elite	8	3	4	3	3	3	201	228.2	206.3	193.9	187.8
62	1	19	Jantarka	elite	9	3	4	3	3	3	191.2	229.9	192.8	214.5	188.7
62	1	19	Jantarka	elite	10	3	4	3	3	3	205.2	229.5	187.9	198.3	188.2
62	1	19	Jantarka	elite	11	3	4	3	3	3	201.7	231.8	178.2	204.8	175.8
62	1	19	Jantarka	elite	12	3	3	3	3	3	206	172.2	177	186.2	169.9
62	1	19	Jantarka	elite	13	3	3	3	3	3	163.7	205.6	177.4	189.8	176.5
62	1	19	Jantarka	elite	14	3	3	3	3	3	185.4	168.9	157.5	172.5	176.2
62	1	19	Jantarka	elite	15	3	3	3	3	3	173.9	191.6	154.8	141.8	160.3
62	1	19	Jantarka	elite	16	2	3	3	2	3	130.1	160.8	134.1	122.9	156.3
62	1	19	Jantarka	elite	17	2	3	2	2	2	120.2	147.1	117.2	111.7	111
62	1	19	Jantarka	elite	18	1	2	1	2	2	47.8	100.1	54.5	99.8	108.9
62	1	19	Jantarka	elite	19	1	2	2	1	2	44.6	104.1	96.7	42.5	104
62	1	19	Jantarka	elite	20	1	2	2	2	2	55.1	95.1	89.7	71.1	98.6
62	1	19	Jantarka	elite	21	NA	2	1	1	2	NA	79.7	46.3	35.6	86.9
62	1	19	Jantarka	elite	22	NA	1	1	1	1	NA	42.8	41.9	35.7	38.6
62	1	19	Jantarka	elite	23	NA	0	1	NA	1	NA	0	41.3	NA	40
63	1	18	Muszelka	elite	1	3	0	0	0	0	99.4	0	0	0	0
63	1	18	Muszelka	elite	2	3	1	2	1	2	142.6	44	106.2	38.6	84.6
63	1	18	Muszelka	elite	3	4	4	4	4	3	190	195.2	195.5	175.4	146.2
63	1	18	Muszelka	elite	4	4	4	4	4	4	212.4	205	224.1	181.1	182
63	1	18	Muszelka	elite	5	5	4	5	4	4	295	191	243.1	186.5	201.8
63	1	18	Muszelka	elite	6	5	5	6	4	4	289.6	258.3	253.9	199.7	210.1
63	1	18	Muszelka	elite	7	5	4	4	6	4	307.5	241.5	237.3	281.5	199.2
63	1	18	Muszelka	elite	8	5	5	5	4	4	291.5	267.4	243.1	220.5	185
63	1	18	Muszelka	elite	9	5	5	3	5	4	299.9	276.5	185.1	263.5	210.4
63	1	18	Muszelka	elite	10	5	5	6	5	4	289.6	275.2	270.1	245.9	221.2
63	1	18	Muszelka	elite	11	4	4	4	5	4	246.5	226.7	231.1	251.4	193.6
63	1	18	Muszelka	elite	12	5	5	5	5	4	277.3	254.9	254.7	237.1	211.4
63	1	18	Muszelka	elite	13	5	5	4	5	3	276	238.3	190.3	190.2	171.7
63	1	18	Muszelka	elite	14	4	5	5	4	4	192.9	231.8	233.3	218.4	176.7
63	1	18	Muszelka	elite	15	5	5	3	3	5	224.5	217.2	81	170	213.2
63	1	18	Muszelka	elite	16	3	4	4	4	3	163.8	181.4	165.8	183.5	154.8
63	1	18	Muszelka	elite	17	4	3	3	4	4	195	134.6	143.1	127.2	156.9
63	1	18	Muszelka	elite	18	3	4	3	2	3	139.6	186.6	136.8	90.1	140
63	1	18	Muszelka	elite	19	4	4	2	2	2	150.6	140.3	81.5	83.8	82.3
63	1	18	Muszelka	elite	20	3	3	NA	2	1	134.2	66.5	NA	70.1	45.5
63	1	18	Muszelka	elite	21	3	3	NA	NA	NA	124.6	103.9	NA	NA	NA
64	1	17	Herzog	elite	1	0	0	0	0	0	0	0	0	0	0
64	1	17	Herzog	elite	2	0	0	2	0	1	0	0	77.7	0	48.8
64	1	17	Herzog	elite	3	3	1	3	0	3	121.5	26.2	129	0	143
64	1	17	Herzog	elite	4	3	3	4	2	3	145.4	88.2	204.4	55	160.8
64	1	17	Herzog	elite	5	5	3	4	2	4	218.6	124.2	209	87.4	207.5
64	1	17	Herzog	elite	6	5	3	4	3	4	270.4	88.4	226.3	164	196.4
64	1	17	Herzog	elite	7	5	4	4	4	4	281.3	168.4	236.5	178.9	225.2
64	1	17	Herzog	elite	8	5	4	4	4	4	271.9	127.4	252.6	203.9	206.6
64	1	17	Herzog	elite	9	4	4	4	4	4	240.6	157	219.8	208.3	214
64	1	17	Herzog	elite	10	5	4	2	4	4	289.3	124.3	139.1	183.2	187.2
64	1	17	Herzog	elite	11	5	4	3	4	5	278.8	164.6	157.4	202.6	249.8
64	1	17	Herzog	elite	12	5	4	4	4	4	262.4	143.5	243.2	201.8	206.2
64	1	17	Herzog	elite	13	4	4	3	3	4	240.9	142.2	206.1	167.5	205.5
64	1	17	Herzog	elite	14	4	3	4	3	4	218.9	122.4	232.1	165.3	191.9
64	1	17	Herzog	elite	15	4	3	4	2	4	216.9	109.5	223.8	99.3	183.5
64	1	17	Herzog	elite	16	4	3	3	3	3	201.9	103.7	162	153.4	145.1
64	1	17	Herzog	elite	17	4	2	3	3	3	191.7	77.9	183.3	114.5	147.5
64	1	17	Herzog	elite	18	3	2	3	3	3	159.3	44.7	154.6	137.2	136
64	1	17	Herzog	elite	19	3	2	3	3	3	152.9	65.1	155.4	108.5	123.1
64	1	17	Herzog	elite	20	3	2	3	2	3	118.5	57.7	137.7	58.9	103.3
64	1	17	Herzog	elite	21	1	2	2	1	2	54.5	46.8	104.2	43.4	79.3
64	1	17	Herzog	elite	22	1	NA	2	NA	NA	46.7	NA	90.4	NA	NA
65	1	16	Exsept	elite	1	0	0	0	0	0	0	0	0	0	0
65	1	16	Exsept	elite	2	0	0	0	0	0	0	0	0	0	0
65	1	16	Exsept	elite	3	0	1	0	0	0	0	36.7	0	0	0
65	1	16	Exsept	elite	4	2	3	1	2	3	183	118.2	57.4	89.4	96.2
65	1	16	Exsept	elite	5	3	4	3	2	3	168.8	168.6	149.4	95.9	84.6
65	1	16	Exsept	elite	6	3	4	3	3	3	163.8	183.4	163.1	152.4	150.8
65	1	16	Exsept	elite	7	4	3	3	2	3	192.8	149.1	166.8	68.2	146.3
65	1	16	Exsept	elite	8	2	3	3	1	3	142	152.2	170.2	59.8	161.6
65	1	16	Exsept	elite	9	4	3	3	3	2	221.6	155.4	156.2	145.2	94.8
65	1	16	Exsept	elite	10	3	1	4	3	3	181.4	58.8	201.7	167.3	139.5
65	1	16	Exsept	elite	11	3	3	3	3	3	185.1	170.1	155.4	145.1	155.4
65	1	16	Exsept	elite	12	4	2	3	3	3	224.1	108.5	168.1	166.8	169.6
65	1	16	Exsept	elite	13	3	2	3	3	2	169.1	117.3	179.5	164.2	107.3
65	1	16	Exsept	elite	14	3	2	3	3	3	164.9	106.2	176.8	164.1	159
65	1	16	Exsept	elite	15	4	2	3	3	3	200.8	121	145	161.6	135.2
65	1	16	Exsept	elite	16	3	2	3	2	2	182	111.7	143.8	114.4	113.2
65	1	16	Exsept	elite	17	3	2	2	3	2	173.4	104	119.5	151.9	102.3
65	1	16	Exsept	elite	18	3	1	2	3	2	156.6	47.8	111.2	131.2	107.2
65	1	16	Exsept	elite	19	3	2	3	2	2	147.2	94.6	129.1	100.5	97.5
65	1	16	Exsept	elite	20	3	1	2	2	2	150.3	54.2	102.4	96.4	90.8
65	1	16	Exsept	elite	21	3	2	2	1	1	133.1	101.8	100.4	46.1	46.1
65	1	16	Exsept	elite	22	2	0	2	2	2	105.1	0	87	83.8	77.7
65	1	16	Exsept	elite	23	2	1	2	2	2	100.2	42.6	81.8	81.1	64.6
65	1	16	Exsept	elite	24	2	NA	NA	NA	NA	89	NA	NA	NA	NA
66	1	15	Ambrosia	elite	1	0	0	0	0	0	0	0	0	0	0
66	1	15	Ambrosia	elite	2	3	2	2	3	0	135.9	95.7	70.2	114.4	0
66	1	15	Ambrosia	elite	3	4	4	3	4	3	192.3	141.1	138.1	159.1	146.8
66	1	15	Ambrosia	elite	4	4	4	4	4	4	202.4	209.4	162.2	203.5	208.6
66	1	15	Ambrosia	elite	5	4	5	4	4	4	215	211.3	213.6	199.6	224
66	1	15	Ambrosia	elite	6	5	3	5	4	4	242.2	143.8	219.4	221.4	195.3
66	1	15	Ambrosia	elite	7	4	5	5	5	5	164.1	259.2	231.6	239.7	261.1
66	1	15	Ambrosia	elite	8	4	5	5	4	4	220.5	283.4	246.6	220.6	218
66	1	15	Ambrosia	elite	9	4	5	4	4	5	195.7	267	209.9	225.6	251.1
66	1	15	Ambrosia	elite	10	5	5	4	3	5	231.4	270.7	202.2	175.6	253.9
66	1	15	Ambrosia	elite	11	5	5	3	4	5	257.5	275.1	140.2	217.1	276.4
66	1	15	Ambrosia	elite	12	5	4	5	3	4	256.2	207.5	203.8	138.8	217.8
66	1	15	Ambrosia	elite	13	3	4	4	6	4	121	218.4	201.8	275.7	223.3
66	1	15	Ambrosia	elite	14	4	3	4	4	8	198.9	175	200.8	206.1	332.5
66	1	15	Ambrosia	elite	15	4	6	4	4	4	216.1	268.4	180.5	198.4	191.1
66	1	15	Ambrosia	elite	16	4	3	4	4	4	190.8	113.7	167.2	183.9	125.5
66	1	15	Ambrosia	elite	17	4	4	3	6	4	200.6	145	141.9	248.2	203.7
66	1	15	Ambrosia	elite	18	4	3	4	3	4	183.6	134.3	166.8	127.5	151.3
66	1	15	Ambrosia	elite	19	4	3	3	2	3	159.1	118.7	132.9	85.8	134.9
66	1	15	Ambrosia	elite	20	3	3	2	2	3	141.5	102	81	83.4	137.9
66	1	15	Ambrosia	elite	21	3	NA	4	NA	3	122.5	NA	103.9	NA	119.6
66	1	15	Ambrosia	elite	22	2	NA	NA	NA	2	85.2	NA	NA	NA	66.7
67	1	14	SWHurtig	elite	1	0	0	0	0	0	0	0	0	0	0
67	1	14	SWHurtig	elite	2	0	0	0	0	0	0	0	0	0	0
67	1	14	SWHurtig	elite	3	2	0	0	0	0	91	0	0	0	0
67	1	14	SWHurtig	elite	4	4	3	3	2	0	157.8	112.2	107.7	100.1	0
67	1	14	SWHurtig	elite	5	4	4	3	3	4	183.2	148.4	132.4	131.6	143.9
67	1	14	SWHurtig	elite	6	4	4	4	3	4	191.9	155.8	150.6	145.3	178.6
67	1	14	SWHurtig	elite	7	5	4	4	3	4	213.5	161.9	128.1	150.7	173.7
67	1	14	SWHurtig	elite	8	3	4	4	4	6	170.5	157.4	169.9	173.6	238.2
67	1	14	SWHurtig	elite	9	3	5	4	4	6	170.2	189.5	170.3	167.1	213
67	1	14	SWHurtig	elite	10	4	4	4	3	4	202.9	160.7	167.4	147.2	172.8
67	1	14	SWHurtig	elite	11	4	3	4	3	4	177.7	127.3	161.9	146.8	149.6
67	1	14	SWHurtig	elite	12	5	2	3	3	4	226	89.7	117.5	146.9	169.2
67	1	14	SWHurtig	elite	13	5	4	2	3	4	220.1	158.8	88.8	132.6	165.6
67	1	14	SWHurtig	elite	14	4	4	3	2	3	182.5	165.5	123	89	139.7
67	1	14	SWHurtig	elite	15	4	3	4	3	3	158.4	116.7	146.2	111.9	128.2
67	1	14	SWHurtig	elite	16	3	4	3	3	3	139.1	165.1	131.4	128.1	128.6
67	1	14	SWHurtig	elite	17	3	4	2	2	3	101.2	148.6	100	73.3	108.9
67	1	14	SWHurtig	elite	18	3	3	3	2	3	128.6	123.2	108.4	83.4	111.1
67	1	14	SWHurtig	elite	19	3	3	3	2	2	125.7	119.6	94.8	81.4	80.1
67	1	14	SWHurtig	elite	20	3	3	2	2	2	116.4	100.4	71.9	76.7	73.2
67	1	14	SWHurtig	elite	21	2	3	1	2	2	82.6	101.8	37.5	56.5	60.8
67	1	14	SWHurtig	elite	22	2	2	NA	1	1	73.5	70.3	NA	28.4	32.5
67	1	14	SWHurtig	elite	23	1	2	NA	NA	NA	31.2	59.4	NA	NA	NA
68	1	13	Semper	elite	1	0	0	0	0	0	0	0	0	0	0
68	1	13	Semper	elite	2	0	0	0	0	0	0	0	0	0	0
68	1	13	Semper	elite	3	2	3	2	1	1	97.1	118	88.7	53.3	29.8
68	1	13	Semper	elite	4	2	3	3	2	2	79.8	134.1	133.7	103	95.6
68	1	13	Semper	elite	5	2	3	2	3	1	104.8	158.6	105.8	177.9	46.2
68	1	13	Semper	elite	6	2	3	3	2	3	104.7	159.6	162.5	88.4	154.3
68	1	13	Semper	elite	7	3	3	3	4	3	168.8	175.6	167.6	211.6	166.3
68	1	13	Semper	elite	8	3	2	3	3	3	151.4	106.8	166.7	163	164.5
68	1	13	Semper	elite	9	3	4	3	2	3	166.7	215.6	175.2	93.1	168.9
68	1	13	Semper	elite	10	3	3	3	2	3	170.4	169.3	132.6	119.1	163.9
68	1	13	Semper	elite	11	3	3	4	4	3	169.8	171.7	176.2	207.2	161
68	1	13	Semper	elite	12	3	3	3	4	3	169.6	167.3	167.8	222.5	159.2
68	1	13	Semper	elite	13	3	2	3	4	3	156.2	115.1	160.1	194.9	95
68	1	13	Semper	elite	14	3	3	3	4	4	156.2	162.4	156.7	206.4	189.4
68	1	13	Semper	elite	15	2	2	3	2	3	97	95.8	151.4	96.4	132
68	1	13	Semper	elite	16	2	2	3	2	2	97.7	47.6	131.4	91.1	106
68	1	13	Semper	elite	17	3	3	3	4	2	117.4	59.6	124.6	244.8	100.3
68	1	13	Semper	elite	18	2	3	2	4	3	96.9	60.6	95.2	165	113.3
68	1	13	Semper	elite	19	2	2	3	3	1	69.4	46.2	123.4	83.9	37.9
68	1	13	Semper	elite	20	2	2	1	1	2	76	40.4	44.4	41.2	73.5
68	1	13	Semper	elite	21	2	1	NA	NA	NA	73.2	25.7	NA	NA	NA
69	1	12	Corsaire	elite	1	0	0	0	0	0	0	0	0	0	0
69	1	12	Corsaire	elite	2	1	0	0	0	0	53.2	0	0	0	0
69	1	12	Corsaire	elite	3	3	0	2	2	2	152.7	0	107.2	91.6	114.8
69	1	12	Corsaire	elite	4	3	2	3	3	3	173	115.3	162.9	149	176.5
69	1	12	Corsaire	elite	5	3	3	3	3	3	174.1	152.3	161.4	151.9	171.8
69	1	12	Corsaire	elite	6	4	2	3	3	3	229	128.9	168.2	164.2	198.5
69	1	12	Corsaire	elite	7	4	3	5	3	3	213.2	160	261.5	168.7	159.5
69	1	12	Corsaire	elite	8	3	3	3	4	4	164.4	181.2	111.1	197.6	254.6
69	1	12	Corsaire	elite	9	4	3	4	4	4	236	171	200.1	206.7	233.6
69	1	12	Corsaire	elite	10	4	3	4	4	4	246.6	180	221.7	217.2	248.4
69	1	12	Corsaire	elite	11	4	3	4	4	4	232.1	165	201.2	198.5	238.2
69	1	12	Corsaire	elite	12	4	4	3	4	4	221.5	204.1	180.5	213.5	240.9
69	1	12	Corsaire	elite	13	4	2	3	4	4	204.6	106.3	148.4	207.4	220.6
69	1	12	Corsaire	elite	14	4	3	3	2	4	214.4	175	168.9	109.7	229.3
69	1	12	Corsaire	elite	15	3	3	3	3	4	150.1	152	166	159.4	215.3
69	1	12	Corsaire	elite	16	3	3	3	3	3	166.8	149.2	119.9	160	183.6
69	1	12	Corsaire	elite	17	3	2	3	3	3	153.3	89.3	151.5	155.8	165.5
69	1	12	Corsaire	elite	18	3	2	3	2	3	151.3	114.9	148.4	100.3	146.8
69	1	12	Corsaire	elite	19	3	2	3	3	3	133.2	67.6	126.4	138.5	141.2
69	1	12	Corsaire	elite	20	2	2	2	2	2	101.2	92.2	90.6	100.9	100.3
69	1	12	Corsaire	elite	21	2	2	2	2	NA	76.6	71.9	82.3	95.4	NA
69	1	12	Corsaire	elite	22	NA	NA	NA	2	NA	NA	NA	NA	78.7	NA
70	1	11	Lona	elite	1	0	0	0	0	0	0	0	0	0	0
70	1	11	Lona	elite	2	0	0	0	0	0	0	0	0	0	0
70	1	11	Lona	elite	3	1	0	0	2	0	23.3	0	0	76.3	0
70	1	11	Lona	elite	4	2	3	2	2	1	76.6	108.8	81.2	84.1	34.4
70	1	11	Lona	elite	5	2	3	3	4	1	82	133.6	121.2	187.1	46
70	1	11	Lona	elite	6	3	4	3	4	2	136.6	194.1	123.5	168.5	87.2
70	1	11	Lona	elite	7	4	3	2	3	3	184.2	143.7	100.2	159.6	132.9
70	1	11	Lona	elite	8	4	4	3	4	3	196.9	168.5	143.4	203.8	142.1
70	1	11	Lona	elite	9	4	4	4	3	2	207.5	215.7	138.7	156	92.5
70	1	11	Lona	elite	10	4	4	3	4	2	233.3	210.6	170	202.1	102.1
70	1	11	Lona	elite	11	3	4	4	2	2	128.4	204.5	202.9	89.9	79.5
70	1	11	Lona	elite	12	3	4	4	4	3	168	174.9	185.9	205.5	152.7
70	1	11	Lona	elite	13	3	3	3	4	3	149	151.6	154	185	138.7
70	1	11	Lona	elite	14	2	3	3	3	3	97.5	142	147.5	132.8	155
70	1	11	Lona	elite	15	3	3	3	3	3	144.2	143	150.7	146.4	149
70	1	11	Lona	elite	16	3	2	3	3	3	89.8	110.2	118.1	131.7	117.3
70	1	11	Lona	elite	17	2	3	3	3	3	89.4	118.5	119.6	121.9	118.8
70	1	11	Lona	elite	18	2	2	3	2	2	95.7	77.8	107	87.3	89.4
70	1	11	Lona	elite	19	1	2	1	2	2	43.5	62.9	46.5	82.4	88.1
70	1	11	Lona	elite	20	1	3	NA	2	2	31.7	104.2	NA	53.8	77.1
70	1	11	Lona	elite	21	2	NA	NA	1	1	77.1	NA	NA	40.5	41.7
71	1	10	TRI29458	resource	1	1	1	0	0	0	45.2	93	0	0	0
71	1	10	TRI29458	resource	2	2	3	0	0	0	60.9	130.9	0	0	0
71	1	10	TRI29458	resource	3	4	4	0	2	0	181.9	168.5	0	97.1	0
71	1	10	TRI29458	resource	4	4	3	0	3	1	144.3	149.2	0	146.7	29.1
71	1	10	TRI29458	resource	5	4	4	2	3	2	207.8	188.4	99.3	155.9	82.3
71	1	10	TRI29458	resource	6	5	2	3	4	2	136.1	105.8	107.4	161.9	109.6
71	1	10	TRI29458	resource	7	5	4	4	4	4	246.9	188	186.8	186.2	185.5
71	1	10	TRI29458	resource	8	5	3	4	5	4	239.8	149.1	193.6	182.7	192.8
71	1	10	TRI29458	resource	9	5	4	3	5	2	242.9	189.3	124.1	208.7	78
71	1	10	TRI29458	resource	10	5	2	4	4	4	262	104.3	184.8	217	189.4
71	1	10	TRI29458	resource	11	5	4	4	4	4	274.5	164	193	213.3	189.7
71	1	10	TRI29458	resource	12	5	3	3	4	4	270.8	161.6	152	217.8	202.5
71	1	10	TRI29458	resource	13	5	3	4	4	3	279.4	152.1	173.3	168.2	155.7
71	1	10	TRI29458	resource	14	4	3	3	4	2	225.2	147.7	157.5	195.9	110.4
71	1	10	TRI29458	resource	15	4	3	3	3	3	131.9	123	141.1	140.7	141.6
71	1	10	TRI29458	resource	16	5	3	3	4	3	229.8	127.9	137.2	181.8	158.2
71	1	10	TRI29458	resource	17	4	2	1	3	3	203.3	87.1	52.2	160.5	144.6
71	1	10	TRI29458	resource	18	4	1	3	3	3	192	44.6	127.3	143	104.4
71	1	10	TRI29458	resource	19	4	2	2	3	3	134.3	23.1	90.4	144.5	112.7
71	1	10	TRI29458	resource	20	4	1	NA	3	2	168.5	33.3	NA	127.6	84.7
71	1	10	TRI29458	resource	21	3	1	NA	2	2	91.8	39.4	NA	71.4	74.9
71	1	10	TRI29458	resource	22	3	NA	NA	1	2	120.9	NA	NA	44.2	65.6
71	1	10	TRI29458	resource	23	2	NA	NA	1	2	71.2	NA	NA	17.7	59.7
72	1	9	Apache	elite	1	0	2	0	0	2	0	92.1	0	0	88.7
72	1	9	Apache	elite	2	1	2	0	1	3	43.3	109.2	0	45.9	157.3
72	1	9	Apache	elite	3	3	3	0	2	3	123.6	165.6	0	117.1	170
72	1	9	Apache	elite	4	3	3	2	3	2	165.7	175.2	105.2	165.9	129.7
72	1	9	Apache	elite	5	3	4	2	3	4	164.4	200.5	120.4	176.1	212.2
72	1	9	Apache	elite	6	4	3	3	3	4	227.7	191.4	170.7	189.4	225.9
72	1	9	Apache	elite	7	4	2	3	3	4	215.7	104.8	168.5	177.5	215.4
72	1	9	Apache	elite	8	4	3	3	4	4	180.1	177.5	183.6	210.9	218.9
72	1	9	Apache	elite	9	4	4	3	3	4	216.6	190.6	175.6	185.7	225.3
72	1	9	Apache	elite	10	3	3	3	5	4	171.2	167.8	184.7	256.9	212.4
72	1	9	Apache	elite	11	3	4	3	4	4	157.8	192.6	164.1	209	213.2
72	1	9	Apache	elite	12	3	2	5	4	3	159.3	111	243.2	215.7	169.6
72	1	9	Apache	elite	13	3	3	3	3	3	139.6	143.3	162.1	171.2	155.1
72	1	9	Apache	elite	14	3	3	3	3	3	120.7	122.4	148.1	160.2	156.8
72	1	9	Apache	elite	15	2	2	2	3	3	95.6	92.7	109.8	136.8	134.6
72	1	9	Apache	elite	16	2	2	3	2	3	86.2	90.5	139.3	110.4	132.5
72	1	9	Apache	elite	17	2	2	2	3	2	81.9	78.3	96.1	126	94.4
72	1	9	Apache	elite	18	2	1	2	2	3	65.6	36.5	88.2	94.8	100.5
72	1	9	Apache	elite	19	1	2	3	2	2	32.5	68.7	117.2	87.6	82.2
72	1	9	Apache	elite	20	NA	NA	2	NA	2	NA	NA	76.1	NA	70
72	1	9	Apache	elite	21	NA	NA	2	NA	2	NA	NA	60	NA	62.1
72	1	9	Apache	elite	22	NA	NA	1	NA	NA	NA	NA	33	NA	NA
73	1	8	Apache	elite	1	0	0	0	0	0	0	0	0	0	0
73	1	8	Apache	elite	2	2	2	3	3	2	102.3	95.2	161.6	135.7	59.1
73	1	8	Apache	elite	3	3	4	4	3	3	154.3	180.4	215.8	165.6	165.9
73	1	8	Apache	elite	4	4	4	4	4	4	191.3	195.1	221.2	212.2	214.6
73	1	8	Apache	elite	5	4	4	5	4	4	223.9	201.8	281.6	210.4	165.9
73	1	8	Apache	elite	6	4	5	4	4	3	211.6	241.7	176.8	223.6	228.6
73	1	8	Apache	elite	7	4	5	4	4	3	221.9	259.7	216.7	224.3	176.7
73	1	8	Apache	elite	8	4	5	3	4	3	224.1	261.5	203.6	221.1	186.2
73	1	8	Apache	elite	9	4	5	5	4	3	227.1	240.5	283.6	194.5	170.8
73	1	8	Apache	elite	10	4	5	4	4	4	227.8	248.8	216	218.3	222.8
73	1	8	Apache	elite	11	4	4	3	4	4	217.1	232.9	190.4	202.4	187.8
73	1	8	Apache	elite	12	4	3	5	4	4	203.2	175.3	230.2	193.7	245
73	1	8	Apache	elite	13	4	4	3	3	3	192.2	199.6	220.3	159.3	162.2
73	1	8	Apache	elite	14	3	3	3	3	3	130.6	167.3	185.9	152	167.7
73	1	8	Apache	elite	15	3	3	4	3	1	114.7	159.3	215	152	46.7
73	1	8	Apache	elite	16	3	2	4	3	2	139.4	116.5	200.8	123	119.8
73	1	8	Apache	elite	17	3	3	4	2	1	100.3	123.5	187	95.7	39.6
73	1	8	Apache	elite	18	2	3	4	2	2	87.6	129.4	171.9	92.5	96.1
73	1	8	Apache	elite	19	2	2	3	1	1	87.5	66.2	147	36.8	47.1
73	1	8	Apache	elite	20	2	3	2	2	2	75.7	92.2	83.7	35.4	83.3
73	1	8	Apache	elite	21	NA	2	2	1	2	NA	71.3	71.9	34.6	56.9
73	1	8	Apache	elite	22	NA	1	2	NA	NA	NA	32.4	70	NA	NA
73	1	8	Apache	elite	23	NA	NA	1	NA	NA	NA	NA	41.3	NA	NA
73	1	8	Apache	elite	24	NA	NA	1	NA	NA	NA	NA	37.3	NA	NA
74	1	7	Hybery	elite	1	0	0	0	0	0	0	0	0	0	0
74	1	7	Hybery	elite	2	2	0	4	2	0	92.6	0	149.4	74.4	0
74	1	7	Hybery	elite	3	3	0	4	4	3	157.6	0	215.8	201.6	134.4
74	1	7	Hybery	elite	4	4	3	5	4	4	196.4	151.5	230.3	208.3	194.9
74	1	7	Hybery	elite	5	4	4	5	4	4	205.4	200.2	257.7	206.5	157.5
74	1	7	Hybery	elite	6	4	4	5	5	4	188.5	191.7	270.6	259	163.8
74	1	7	Hybery	elite	7	4	3	5	5	4	210.9	167.6	281.4	275.7	196.4
74	1	7	Hybery	elite	8	4	4	5	5	4	220.6	216.1	272.7	267.3	213.7
74	1	7	Hybery	elite	9	5	4	4	4	4	247.8	194.5	223.4	216.4	153.9
74	1	7	Hybery	elite	10	5	4	5	4	4	262.6	205.2	267.5	234.2	200.6
74	1	7	Hybery	elite	11	4	2	5	4	4	242.2	123.9	287.5	216.7	197.8
74	1	7	Hybery	elite	12	4	3	5	4	3	206.8	157	263.8	205.9	170.4
74	1	7	Hybery	elite	13	5	3	5	4	4	224	158.7	207.6	211.4	189.8
74	1	7	Hybery	elite	14	5	2	5	4	3	189	112.6	242.6	203.1	170.4
74	1	7	Hybery	elite	15	5	3	4	3	4	153.6	155.5	219.7	160.2	184.1
74	1	7	Hybery	elite	16	3	3	3	3	4	137.3	140.1	160.8	144.3	181
74	1	7	Hybery	elite	17	3	2	3	3	3	63.1	85.7	140.6	135.1	158.7
74	1	7	Hybery	elite	18	3	2	2	3	3	90.5	100.7	87.4	135.6	146.8
74	1	7	Hybery	elite	19	3	2	2	1	3	73.1	89.8	104.7	45.6	134.4
74	1	7	Hybery	elite	20	3	2	NA	2	3	66.8	85.4	NA	79.8	111.9
74	1	7	Hybery	elite	21	2	1	NA	NA	2	58.1	41.4	NA	NA	91.6
74	1	7	Hybery	elite	22	NA	1	NA	NA	2	NA	38.1	NA	NA	76.7
74	1	7	Hybery	elite	23	NA	NA	NA	NA	2	NA	NA	NA	NA	74.9
75	1	6	TRI11895	resource	1	0	0	0	0	0	0	0	0	0	0
75	1	6	TRI11895	resource	2	0	0	2	1	0	0	0	88.6	43.7	0
75	1	6	TRI11895	resource	3	2	2	3	4	1	98.2	105.5	135.5	180.4	37.1
75	1	6	TRI11895	resource	4	4	3	3	3	2	168.2	146.8	146.6	148.6	100.3
75	1	6	TRI11895	resource	5	4	3	3	4	3	194.4	160.8	159.8	262	137.3
75	1	6	TRI11895	resource	6	4	3	3	4	5	215	161.9	167.9	224.9	234
75	1	6	TRI11895	resource	7	4	2	3	4	5	210.9	123.5	170.3	215.8	224.4
75	1	6	TRI11895	resource	8	4	2	4	5	4	222.4	111.2	198.4	259.8	196.9
75	1	6	TRI11895	resource	9	3	3	4	4	4	170.1	172.7	204.6	208.8	164
75	1	6	TRI11895	resource	10	4	2	3	4	5	204.3	111.1	174.5	214.3	236.1
75	1	6	TRI11895	resource	11	3	3	3	3	4	159.9	169.8	162.7	170.2	190.2
75	1	6	TRI11895	resource	12	2	3	3	3	3	115.4	155.4	168.9	166	160.5
75	1	6	TRI11895	resource	13	4	2	2	4	3	162.2	118.5	115.6	196.9	140.8
75	1	6	TRI11895	resource	14	2	2	3	3	3	114	115.1	150.4	144.2	160.2
75	1	6	TRI11895	resource	15	2	2	2	3	3	89.8	105.8	108.3	161.4	134.6
75	1	6	TRI11895	resource	16	2	1	2	3	2	104.5	55.7	104.4	154.6	102.6
75	1	6	TRI11895	resource	17	2	2	2	3	2	100	96.4	99.8	136.9	100.7
75	1	6	TRI11895	resource	18	2	1	2	3	2	99.1	51.9	91.9	140.4	98.2
75	1	6	TRI11895	resource	19	2	1	2	2	2	88.3	45.9	76.8	93.8	87.6
75	1	6	TRI11895	resource	20	2	1	1	2	2	78.3	43.5	32.1	98.2	76.9
75	1	6	TRI11895	resource	21	2	1	NA	2	2	70.3	37.7	NA	83.2	66.5
75	1	6	TRI11895	resource	22	NA	NA	NA	1	2	NA	NA	NA	43.5	56.7
75	1	6	TRI11895	resource	23	NA	NA	NA	1	NA	NA	NA	NA	38.6	NA
76	1	5	TRI9460	resource	1	0	1	0	1	0	0	41.8	0	26.4	0
76	1	5	TRI9460	resource	2	1	2	1	2	2	49	78.5	39.6	100.9	94.5
76	1	5	TRI9460	resource	3	1	1	3	3	3	58.9	51.6	173.3	151.8	153.2
76	1	5	TRI9460	resource	4	3	2	2	3	2	180.5	56.4	111.1	180.6	132.3
76	1	5	TRI9460	resource	5	3	3	3	3	3	203	184.5	175.4	169.9	173.2
76	1	5	TRI9460	resource	6	3	2	4	3	3	178.3	131.7	224.3	178.9	174
76	1	5	TRI9460	resource	7	3	4	3	2	3	209.5	263.2	194.4	139.8	178
76	1	5	TRI9460	resource	8	3	3	3	3	3	193	173.6	186.1	133.7	175.6
76	1	5	TRI9460	resource	9	3	3	3	3	3	213.7	194.4	201.8	180.2	175
76	1	5	TRI9460	resource	10	3	3	3	3	3	188.1	188.4	179.4	181.8	171.9
76	1	5	TRI9460	resource	11	3	3	3	3	3	206.8	186.9	153.8	194.2	156.4
76	1	5	TRI9460	resource	12	3	3	3	3	1	174.3	171.9	116.7	168.2	68.7
76	1	5	TRI9460	resource	13	3	3	3	3	2	179.9	170.9	155	168.4	115.5
76	1	5	TRI9460	resource	14	3	3	3	2	2	166.8	138.5	154.7	121.4	108.1
76	1	5	TRI9460	resource	15	1	2	1	3	2	59.7	115.3	60.3	143.6	94.7
76	1	5	TRI9460	resource	16	1	1	0	3	2	52.9	56.2	0	108.2	66.8
76	1	5	TRI9460	resource	17	1	2	1	2	1	56.1	112.3	48.5	105.8	47.6
76	1	5	TRI9460	resource	18	1	NA	NA	0	2	57.9	NA	NA	0	97.7
77	1	4	TRI9325	resource	1	0	2	1	2	0	0	86.1	45.7	89.2	0
77	1	4	TRI9325	resource	2	2	3	1	2	2	57.7	129.3	44.8	101.1	72.8
77	1	4	TRI9325	resource	3	2	3	3	3	3	56.9	144.4	154	108.4	139.9
77	1	4	TRI9325	resource	4	3	3	3	3	3	138.1	158.8	159.5	161	142.3
77	1	4	TRI9325	resource	5	3	2	4	3	3	148.6	119.2	210.8	176.5	155.4
77	1	4	TRI9325	resource	6	3	3	3	3	4	139.8	171.5	159	165.2	180
77	1	4	TRI9325	resource	7	3	3	4	3	3	157.5	151.4	216.4	163.4	165.3
77	1	4	TRI9325	resource	8	3	3	3	3	4	162.8	175.5	176.4	171.2	192.2
77	1	4	TRI9325	resource	9	3	3	3	3	2	148.8	172	176.3	160.1	97.3
77	1	4	TRI9325	resource	10	3	2	3	3	3	146.6	119.4	178.8	144.5	169.7
77	1	4	TRI9325	resource	11	3	2	3	2	3	192.3	118	166.1	144.1	154.5
77	1	4	TRI9325	resource	12	3	2	3	4	4	128	118.6	166.2	199.5	184.9
77	1	4	TRI9325	resource	13	2	3	3	3	3	93	147.5	163.9	167.8	153.1
77	1	4	TRI9325	resource	14	3	2	3	2	2	139.4	109.7	156.6	106.7	117.3
77	1	4	TRI9325	resource	15	2	2	3	3	3	104.2	99.5	157.9	154.4	131.8
77	1	4	TRI9325	resource	16	1	1	3	2	2	46.1	45.5	142	104.6	104.7
77	1	4	TRI9325	resource	17	1	2	2	3	2	25	77.4	78.9	148	100
77	1	4	TRI9325	resource	18	1	1	2	1	2	29.6	34.7	95.6	45.3	93.4
77	1	4	TRI9325	resource	19	NA	0	2	1	2	NA	0	90.4	35.7	92.6
77	1	4	TRI9325	resource	20	NA	NA	2	2	1	NA	NA	62.6	64.8	37.6
77	1	4	TRI9325	resource	21	NA	NA	1	NA	0	NA	NA	35.2	NA	0
77	1	4	TRI9325	resource	22	NA	NA	0	NA	1	NA	NA	0	NA	36.4
78	1	3	TRI4968	resource	1	0	0	0	0	0	0	0	0	0	0
78	1	3	TRI4968	resource	2	0	0	0	0	1	0	0	0	0	41.1
78	1	3	TRI4968	resource	3	2	3	0	2	2	92.1	115.7	0	72	89.6
78	1	3	TRI4968	resource	4	2	3	1	2	2	96.8	134.5	31.6	99.8	84.4
78	1	3	TRI4968	resource	5	2	2	2	4	2	105.2	84.8	81.4	174.4	67
78	1	3	TRI4968	resource	6	3	2	2	2	2	157.3	93.1	95	95.8	87.3
78	1	3	TRI4968	resource	7	4	2	3	3	2	196	90.2	131.7	149.2	83.5
78	1	3	TRI4968	resource	8	3	2	2	4	3	158.2	94.9	95.7	187.8	125.5
78	1	3	TRI4968	resource	9	3	2	3	3	2	164.1	100.7	129.4	141	99.9
78	1	3	TRI4968	resource	10	2	2	3	3	3	105.9	102.7	132.3	156	135.6
78	1	3	TRI4968	resource	11	3	2	2	3	3	160	119.1	102.2	118.8	124.2
78	1	3	TRI4968	resource	12	2	2	2	3	3	106.5	101.4	109.9	148.9	128.6
78	1	3	TRI4968	resource	13	3	2	3	2	3	138.6	100.1	127.2	105.6	144.8
78	1	3	TRI4968	resource	14	1	2	2	3	2	59.5	109.9	100.5	148.2	102.9
78	1	3	TRI4968	resource	15	2	2	2	2	2	103.5	88.5	84.2	106.3	76.3
78	1	3	TRI4968	resource	16	4	2	2	2	2	180	90.6	84.8	72.8	97.6
78	1	3	TRI4968	resource	17	2	1	2	2	2	89.4	39.1	66.1	100	99.8
78	1	3	TRI4968	resource	18	1	1	2	2	1	44	40.1	71.9	102.2	47.2
78	1	3	TRI4968	resource	19	1	1	2	2	0	42	36.9	75.2	92.3	0
78	1	3	TRI4968	resource	20	NA	1	2	2	1	NA	39.4	64.8	86.7	30.2
78	1	3	TRI4968	resource	21	NA	1	1	2	1	NA	41.2	36.8	66.2	44.3
78	1	3	TRI4968	resource	22	NA	1	1	1	0	NA	37.2	35.9	40.6	0
78	1	3	TRI4968	resource	23	NA	1	0	1	1	NA	38.6	0	29.8	43.8
78	1	3	TRI4968	resource	24	NA	NA	NA	0	NA	NA	NA	NA	0	NA
79	1	2	TRI4808	resource	1	0	0	0	0	0	0	0	0	0	0
79	1	2	TRI4808	resource	2	0	0	0	0	0	0	0	0	0	0
79	1	2	TRI4808	resource	3	3	1	1	1	3	111.9	31	42.6	38.9	130.9
79	1	2	TRI4808	resource	4	2	3	3	3	4	92.5	108.7	119.6	137.7	175.6
79	1	2	TRI4808	resource	5	3	2	4	2	3	147.3	107.3	150.2	74.7	124.4
79	1	2	TRI4808	resource	6	2	2	4	3	4	89.8	92.9	185.6	141.9	159.7
79	1	2	TRI4808	resource	7	4	1	4	3	3	199.8	54.7	186.3	140.5	145.6
79	1	2	TRI4808	resource	8	4	3	4	3	3	192.8	127.1	183.7	141.7	135.7
79	1	2	TRI4808	resource	9	2	3	4	3	3	104.2	107.5	179	119.4	146.7
79	1	2	TRI4808	resource	10	3	4	3	3	4	144.7	177.6	148	137.6	191.5
79	1	2	TRI4808	resource	11	3	2	3	3	3	131.2	101.1	154.2	133.5	141
79	1	2	TRI4808	resource	12	3	3	2	3	4	140	139.8	106	145	186
79	1	2	TRI4808	resource	13	3	2	3	3	3	121.2	103.5	129.7	127.4	137.8
79	1	2	TRI4808	resource	14	4	2	3	2	2	175.1	102	136.7	92.2	98
79	1	2	TRI4808	resource	15	3	1	3	2	3	151.2	52.3	150.9	91.7	129.3
79	1	2	TRI4808	resource	16	3	2	3	2	3	127.4	96	135.2	91.4	101.9
79	1	2	TRI4808	resource	17	3	2	2	3	2	129.2	101.5	95.2	116.3	93.8
79	1	2	TRI4808	resource	18	2	2	2	2	2	87	95.7	89.4	98.8	91.8
79	1	2	TRI4808	resource	19	3	2	2	2	2	124.5	93.8	93.2	86.3	79.5
79	1	2	TRI4808	resource	20	2	2	2	2	2	90.8	82.8	84.3	90	83.4
79	1	2	TRI4808	resource	21	2	2	2	1	2	84.8	83.9	75.8	40.6	73.6
79	1	2	TRI4808	resource	22	2	1	1	1	1	78.8	37.9	40.7	35	34.7
79	1	2	TRI4808	resource	23	2	1	NA	0	NA	71.2	35.7	NA	0	NA
80	1	1	TRI52	resource	1	0	0	0	0	0	0	0	0	0	0
80	1	1	TRI52	resource	2	0	1	1	2	2	0	31.8	31.5	68.4	61.5
80	1	1	TRI52	resource	3	2	3	2	3	2	42	97.4	72.6	97.8	73.1
80	1	1	TRI52	resource	4	2	2	3	3	4	44.4	86.9	108.1	120.6	142.5
80	1	1	TRI52	resource	5	3	2	4	3	2	103.4	84.9	129.7	95.9	72.5
80	1	1	TRI52	resource	6	3	2	4	3	3	104.1	98.2	141.9	125.6	107
80	1	1	TRI52	resource	7	2	2	4	4	2	78.4	89.7	149.4	144	74.7
80	1	1	TRI52	resource	8	2	2	3	3	4	81.2	95.2	107.8	131.5	145.8
80	1	1	TRI52	resource	9	3	2	4	4	4	117.9	92.6	135.5	159.5	148.3
80	1	1	TRI52	resource	10	2	2	3	4	4	73.2	92.1	102.6	162.3	157.4
80	1	1	TRI52	resource	11	2	2	3	4	4	74.7	92.7	122.3	156.2	152.6
80	1	1	TRI52	resource	12	3	2	3	4	3	111.3	93.7	108.9	166.2	109.5
80	1	1	TRI52	resource	13	3	2	3	3	3	82	88.7	114.2	113.1	112
80	1	1	TRI52	resource	14	3	2	3	3	2	107.8	88.3	105	124.2	82.5
80	1	1	TRI52	resource	15	2	2	2	3	3	44.9	88.1	75.3	122.4	114.1
80	1	1	TRI52	resource	16	2	1	2	3	3	70.6	43.7	64.1	114.1	104.9
80	1	1	TRI52	resource	17	2	1	2	3	3	69.2	39.2	76.9	108.9	103.4
80	1	1	TRI52	resource	18	2	1	1	3	3	67.9	37.8	31.4	105.8	95.1
80	1	1	TRI52	resource	19	2	1	2	3	2	66.5	38.1	68.3	102.8	61.9
80	1	1	TRI52	resource	20	1	0	2	2	2	32.2	0	65.8	72.1	62.5
80	1	1	TRI52	resource	21	2	1	1	2	1	54.7	33.6	30.1	72.4	28
80	1	1	TRI52	resource	22	1	NA	1	2	1	26.1	NA	30.1	63.9	32.8
81	1	1	TRI119	resource	1	0	0	0	0	0	0	0	0	0	0
81	1	1	TRI119	resource	2	1	0	2	0	0	11.1	0	58.3	0	0
81	1	1	TRI119	resource	3	2	2	3	0	0	67.4	66.5	113	0	0
81	1	1	TRI119	resource	4	3	3	3	2	3	108.2	90.1	133.4	92	133.5
81	1	1	TRI119	resource	5	3	3	2	2	1	116.7	102	92.5	74.9	52.7
81	1	1	TRI119	resource	6	3	3	3	2	3	109.7	107	136.5	90.6	146.5
81	1	1	TRI119	resource	7	3	3	3	3	3	122	109.1	141.8	130.7	147.8
81	1	1	TRI119	resource	8	2	3	3	3	3	103	116.8	155.4	140.6	148.3
81	1	1	TRI119	resource	9	2	3	3	3	2	108.4	114.6	137.2	134.4	100
81	1	1	TRI119	resource	10	3	3	3	3	3	142.1	121.7	148.3	147	158.1
81	1	1	TRI119	resource	11	3	3	3	2	3	135.6	108.6	135	93.3	143.8
81	1	1	TRI119	resource	12	2	3	3	3	2	102.5	123.8	137.6	137.1	111.1
81	1	1	TRI119	resource	13	2	3	3	2	3	100.2	117.7	141.9	104.8	141.3
81	1	1	TRI119	resource	14	2	3	3	1	3	103.5	117.2	135.8	47.9	152.9
81	1	1	TRI119	resource	15	3	2	2	3	3	108.7	64.7	98.4	108.3	145.3
81	1	1	TRI119	resource	16	2	2	2	3	3	92.1	72.3	96.7	131.1	140.8
81	1	1	TRI119	resource	17	2	2	2	3	3	75.9	62.6	87.9	106.5	127.1
81	1	1	TRI119	resource	18	2	3	2	2	2	81.5	93	99.7	89.6	92.6
81	1	1	TRI119	resource	19	2	2	1	1	3	75.4	67.3	28.9	41.1	103.1
81	1	1	TRI119	resource	20	2	2	2	2	2	69	62.5	86.8	60.4	81.8
81	1	1	TRI119	resource	21	1	1	2	1	2	32.1	30.3	81	38.9	61.7
81	1	1	TRI119	resource	22	NA	2	2	1	1	NA	41.1	78.8	36.1	35.9
81	1	1	TRI119	resource	23	NA	NA	2	2	2	NA	NA	75.9	52.6	56.1
81	1	1	TRI119	resource	24	NA	NA	2	1	NA	NA	NA	50.1	30.2	NA
82	1	2	TRI4765	resource	1	0	0	0	0	2	0	0	0	0	76
82	1	2	TRI4765	resource	2	0	3	0	2	3	0	126.6	0	73.8	128.4
82	1	2	TRI4765	resource	3	1	4	0	3	4	37.9	176.8	0	114.7	169.1
82	1	2	TRI4765	resource	4	1	3	2	3	4	47.8	145.4	68.2	119.2	196.8
82	1	2	TRI4765	resource	5	3	4	3	4	4	117.8	173.1	111.4	141.7	204.3
82	1	2	TRI4765	resource	6	3	3	3	2	4	132.2	147.8	130.6	92.5	210
82	1	2	TRI4765	resource	7	3	2	3	3	4	137.8	85.2	123	127.8	205.1
82	1	2	TRI4765	resource	8	3	4	3	3	4	128.4	189.1	128.4	119.3	222.9
82	1	2	TRI4765	resource	9	3	4	3	3	3	134.2	180.5	106.3	127.6	165.2
82	1	2	TRI4765	resource	10	3	4	3	4	3	126.6	186.7	130	148.6	162.6
82	1	2	TRI4765	resource	11	3	4	3	3	4	116.6	184.5	118.2	119.5	193.8
82	1	2	TRI4765	resource	12	3	4	2	3	3	126.3	179.4	89.3	131.2	155.1
82	1	2	TRI4765	resource	13	3	4	2	3	3	133.8	178.6	76.3	100.1	151.3
82	1	2	TRI4765	resource	14	3	3	3	3	2	129.6	135.8	119.1	119.7	118.7
82	1	2	TRI4765	resource	15	2	3	3	3	2	80.3	120.2	102.8	117.4	93.6
82	1	2	TRI4765	resource	16	3	3	1	3	3	113.8	145.1	43.1	103.6	142.6
82	1	2	TRI4765	resource	17	3	3	2	3	2	115.2	137.7	75.2	111.4	98.1
82	1	2	TRI4765	resource	18	2	3	2	2	2	84.8	137.9	81.8	81.1	93.4
82	1	2	TRI4765	resource	19	1	2	2	3	2	36.6	89.1	72.6	94	81.7
82	1	2	TRI4765	resource	20	1	3	1	2	2	39.1	114.2	40.1	67.3	91.3
82	1	2	TRI4765	resource	21	2	2	2	2	1	67.9	82.5	65.3	61.1	37.6
82	1	2	TRI4765	resource	22	1	1	2	2	NA	26.8	35.2	65.5	59.3	NA
82	1	2	TRI4765	resource	23	1	2	1	1	NA	26.9	53.6	26.8	35.3	NA
82	1	2	TRI4765	resource	24	NA	1	NA	1	NA	NA	31.7	NA	25.8	NA
83	1	3	TRI4980	resource	1	0	0	0	0	0	0	0	0	0	0
83	1	3	TRI4980	resource	2	0	0	0	0	0	0	0	0	0	0
83	1	3	TRI4980	resource	3	2	2	3	1	1	89.9	87.5	123.8	46.8	53.1
83	1	3	TRI4980	resource	4	4	3	2	2	3	141.7	130.9	87.4	86.4	131.6
83	1	3	TRI4980	resource	5	3	2	3	3	3	139.6	87.3	133.1	136.2	149.3
83	1	3	TRI4980	resource	6	4	4	4	3	4	178.9	181.2	159.4	135.5	178.7
83	1	3	TRI4980	resource	7	4	3	4	3	2	161.2	152.8	186	144.2	96.7
83	1	3	TRI4980	resource	8	4	4	3	3	3	190.1	201.8	117	149.4	148.8
83	1	3	TRI4980	resource	9	4	3	3	4	3	185	146.9	132.3	171.6	147.1
83	1	3	TRI4980	resource	10	3	4	4	4	3	149.4	194.4	160.3	168.5	147.2
83	1	3	TRI4980	resource	11	4	3	4	4	2	198.9	151.8	177.4	173.4	98.7
83	1	3	TRI4980	resource	12	4	4	2	3	4	195.6	210.7	92.3	124.8	191
83	1	3	TRI4980	resource	13	4	4	3	4	3	183.9	210	130.3	168.1	138.3
83	1	3	TRI4980	resource	14	4	4	3	3	3	177.7	198.8	120.6	124.3	149.9
83	1	3	TRI4980	resource	15	4	3	3	3	3	161.2	150.5	121.7	121	118.7
83	1	3	TRI4980	resource	16	4	3	2	2	2	180.8	146.5	104.2	79.9	97.3
83	1	3	TRI4980	resource	17	3	3	3	3	2	133.3	139.2	119.8	119.9	88.2
83	1	3	TRI4980	resource	18	3	2	3	2	3	114.1	99	113.8	83.2	145.2
83	1	3	TRI4980	resource	19	3	2	3	3	2	135.9	92.6	109.6	119.8	101.1
83	1	3	TRI4980	resource	20	2	2	1	2	1	83.7	70.3	39.6	61.9	50.2
83	1	3	TRI4980	resource	21	3	2	1	2	2	90	101.3	47.3	77.2	93.8
83	1	3	TRI4980	resource	22	2	2	1	2	1	73.9	57.5	37.2	81.8	44.9
83	1	3	TRI4980	resource	23	1	1	1	1	1	40	48.3	40.1	44.9	43.7
83	1	3	TRI4980	resource	24	NA	NA	1	NA	2	NA	NA	40.5	NA	67.7
84	1	4	Apache	elite	1	0	0	0	0	0	0	0	0	0	0
84	1	4	Apache	elite	2	2	1	0	1	0	92	36.2	0	55.2	0
84	1	4	Apache	elite	3	3	2	2	3	2	147.9	107.8	88.4	117.6	89.4
84	1	4	Apache	elite	4	3	2	3	3	3	171.6	121.3	113.1	166.2	132.5
84	1	4	Apache	elite	5	5	3	3	2	2	245.4	158.5	162.2	109.5	90.5
84	1	4	Apache	elite	6	2	3	3	3	4	116.1	135.2	158.4	173.3	189.7
84	1	4	Apache	elite	7	3	3	3	3	3	136.6	183.5	170.6	179.5	159.8
84	1	4	Apache	elite	8	3	3	3	3	3	169.3	187.4	168.4	174.6	156.3
84	1	4	Apache	elite	9	3	4	3	3	4	140.9	217.6	170.6	172.8	155.8
84	1	4	Apache	elite	10	3	1	3	3	3	178.9	68.5	157.5	172.5	150.2
84	1	4	Apache	elite	11	4	3	3	3	3	226.8	160.2	160.2	150.3	140.9
84	1	4	Apache	elite	12	2	3	3	3	4	106.4	171.2	156.3	150.8	195.3
84	1	4	Apache	elite	13	1	2	3	2	3	51.1	107.6	151.9	102.2	142.8
84	1	4	Apache	elite	14	4	2	3	3	3	202.1	101.2	145.2	118.2	138.8
84	1	4	Apache	elite	15	5	2	3	2	2	249.3	94.8	116.3	82.8	96.6
84	1	4	Apache	elite	16	3	1	3	2	2	153.2	44.6	123.3	69.4	93.3
84	1	4	Apache	elite	17	3	0	2	1	3	129.9	0	86.5	35.6	109.6
84	1	4	Apache	elite	18	3	NA	2	1	2	135.3	NA	86.3	28.5	38.4
84	1	4	Apache	elite	19	2	NA	2	NA	3	68.3	NA	72.1	NA	50.8
84	1	4	Apache	elite	20	3	NA	1	NA	2	66.4	NA	38.2	NA	24.2
84	1	4	Apache	elite	21	2	NA	2	NA	NA	36	NA	65.5	NA	NA
85	1	5	TRI9469	resource	1	0	0	0	0	0	0	0	0	0	0
85	1	5	TRI9469	resource	2	1	0	0	0	0	36	0	0	0	0
85	1	5	TRI9469	resource	3	2	3	0	2	1	80.2	113.6	0	76.8	28.9
85	1	5	TRI9469	resource	4	3	3	1	2	0	120.3	144.2	41.3	84.3	0
85	1	5	TRI9469	resource	5	4	3	1	3	2	137.3	150.5	39.6	133.5	88.6
85	1	5	TRI9469	resource	6	4	3	2	3	3	174.4	153.3	103.2	128.4	121
85	1	5	TRI9469	resource	7	3	4	3	2	3	101.7	186.6	109.2	97	123.9
85	1	5	TRI9469	resource	8	4	4	2	3	2	167.3	196.3	89.4	131.3	95.2
85	1	5	TRI9469	resource	9	4	3	3	3	2	155.4	161.9	125.6	133.8	93.1
85	1	5	TRI9469	resource	10	3	3	2	3	3	97.7	154.3	90.4	116.8	138.8
85	1	5	TRI9469	resource	11	3	3	2	3	2	141.1	152.7	92.5	124.5	101.3
85	1	5	TRI9469	resource	12	3	3	2	2	1	78.4	159.5	96.2	101.6	52.9
85	1	5	TRI9469	resource	13	2	3	2	2	2	97.4	130.8	79.2	93.2	105.2
85	1	5	TRI9469	resource	14	3	3	2	2	2	91.6	146.9	95.9	89.7	92.8
85	1	5	TRI9469	resource	15	3	2	2	2	2	112.7	97.5	85.7	92	90.8
85	1	5	TRI9469	resource	16	1	2	2	1	2	8.2	65.4	73.4	45.8	90.1
85	1	5	TRI9469	resource	17	2	2	2	2	2	34	80.1	72.3	77.1	77.8
85	1	5	TRI9469	resource	18	1	2	1	2	1	34.9	86.9	40.3	58.9	41.5
85	1	5	TRI9469	resource	19	NA	NA	2	NA	1	NA	NA	51	NA	34.4
86	1	6	TRI11882	resource	1	0	0	0	0	0	0	0	0	0	0
86	1	6	TRI11882	resource	2	2	1	2	1	2	78.9	46.6	98.4	35.2	82.7
86	1	6	TRI11882	resource	3	2	2	3	2	4	103.4	97.1	151.8	89.6	180.4
86	1	6	TRI11882	resource	4	3	2	7	2	3	147.2	81.1	359.2	100.8	153.5
86	1	6	TRI11882	resource	5	3	3	5	3	5	145.7	169.7	239.9	150.3	228.6
86	1	6	TRI11882	resource	6	3	4	5	4	5	169.8	183.7	252.5	177.8	243.6
86	1	6	TRI11882	resource	7	3	4	2	3	4	164.8	203.6	114.5	157.2	197
86	1	6	TRI11882	resource	8	4	3	1	4	3	194.8	147.1	43.1	196.1	171.4
86	1	6	TRI11882	resource	9	3	3	4	5	4	176	157.6	210.8	230.8	209.1
86	1	6	TRI11882	resource	10	3	3	3	5	2	163.2	141.1	163.6	191.3	109.6
86	1	6	TRI11882	resource	11	3	4	3	4	2	169.9	171.6	160.4	193.5	97
86	1	6	TRI11882	resource	12	3	2	5	3	4	146.1	105	192	144	205.5
86	1	6	TRI11882	resource	13	4	2	3	3	5	169.8	93.6	135.6	139.9	203.2
86	1	6	TRI11882	resource	14	3	3	3	2	4	136.8	131.2	137.3	100.4	187.2
86	1	6	TRI11882	resource	15	3	2	2	2	3	107.3	72.8	99.2	99.6	135.3
86	1	6	TRI11882	resource	16	3	2	2	2	2	133.4	68.8	88.7	85.5	98.8
86	1	6	TRI11882	resource	17	2	0	2	1	2	53.9	0	87.6	37.8	89.4
86	1	6	TRI11882	resource	18	2	NA	2	2	2	49.9	NA	60.4	73.3	87.6
86	1	6	TRI11882	resource	19	NA	NA	2	NA	2	NA	NA	63.2	NA	83.6
86	1	6	TRI11882	resource	20	NA	NA	0	NA	1	NA	NA	0	NA	35.8
86	1	6	TRI11882	resource	21	NA	NA	NA	NA	2	NA	NA	NA	NA	77.4
87	1	7	Tobak	elite	1	0	0	0	0	0	0	0	0	0	0
87	1	7	Tobak	elite	2	2	0	1	2	1	62.4	0	41.7	70.5	48.1
87	1	7	Tobak	elite	3	2	2	3	3	3	115.5	95.5	145.2	137.7	158.2
87	1	7	Tobak	elite	4	4	3	4	3	4	188	178.6	205.8	140.1	221.4
87	1	7	Tobak	elite	5	4	3	4	4	4	206.4	176.6	228.9	207.9	216.9
87	1	7	Tobak	elite	6	4	4	4	4	4	202.5	239.1	223.8	236.9	201.8
87	1	7	Tobak	elite	7	4	4	4	5	4	189.1	230.7	244.3	222	207.3
87	1	7	Tobak	elite	8	4	4	4	4	4	208.3	239.5	216.6	258.9	206.7
87	1	7	Tobak	elite	9	4	4	4	5	5	185.5	239.4	243.4	245.1	271.9
87	1	7	Tobak	elite	10	4	4	4	4	4	200.1	221.9	228.9	205.5	249.6
87	1	7	Tobak	elite	11	4	4	4	4	5	200.4	253.5	231.4	234.1	274.8
87	1	7	Tobak	elite	12	4	3	4	5	4	210.1	187.2	206.7	256.9	247.9
87	1	7	Tobak	elite	13	4	4	3	4	4	220	224	188.3	221.3	220.7
87	1	7	Tobak	elite	14	4	3	3	3	4	172.3	154	179.6	154.4	219.5
87	1	7	Tobak	elite	15	3	3	3	4	4	173	180.6	156.9	201.1	213.1
87	1	7	Tobak	elite	16	3	3	3	4	3	150.5	153.1	159.4	190.1	158.1
87	1	7	Tobak	elite	17	3	3	3	4	3	142.2	161.8	166.2	188.4	164.7
87	1	7	Tobak	elite	18	3	3	3	3	2	143.7	144.5	165.1	163.9	114.3
87	1	7	Tobak	elite	19	3	1	3	3	2	143.1	58	139.9	148	101.2
87	1	7	Tobak	elite	20	2	1	2	3	2	98	48.9	109.6	138.1	102
87	1	7	Tobak	elite	21	1	NA	2	3	NA	44.7	NA	103.1	113.2	NA
87	1	7	Tobak	elite	22	1	NA	1	1	NA	50.6	NA	50.9	47.1	NA
87	1	7	Tobak	elite	23	NA	NA	1	1	NA	NA	NA	41.6	43.9	NA
88	1	8	TRI19140	resource	1	0	0	0	0	0	0	0	0	0	0
88	1	8	TRI19140	resource	2	0	3	0	0	1	0	96.2	0	0	40.8
88	1	8	TRI19140	resource	3	3	3	3	3	2	139.8	151.4	141.8	111.4	109.7
88	1	8	TRI19140	resource	4	2	4	3	3	4	112.9	201.1	158.4	153	178.4
88	1	8	TRI19140	resource	5	3	3	4	3	4	162.4	170.2	220.8	165.1	210.6
88	1	8	TRI19140	resource	6	3	4	3	4	4	173.7	203.6	153.3	202.1	205.6
88	1	8	TRI19140	resource	7	3	4	4	4	3	164.4	204.1	225.3	210.4	172.6
88	1	8	TRI19140	resource	8	3	4	3	3	4	165.3	231	181.3	184.3	229.2
88	1	8	TRI19140	resource	9	3	2	3	3	4	184.9	129.1	188.1	184.4	239.9
88	1	8	TRI19140	resource	10	3	4	3	3	4	180.2	216.3	177.2	189.8	238.9
88	1	8	TRI19140	resource	11	3	4	3	3	4	175.5	212.4	182.6	185.1	218.7
88	1	8	TRI19140	resource	12	3	4	2	3	4	138.3	244	111	201.8	242.2
88	1	8	TRI19140	resource	13	3	3	3	2	3	183.3	185.6	176.1	119	185.8
88	1	8	TRI19140	resource	14	2	4	3	3	4	126.2	209.9	176.5	190.8	223.6
88	1	8	TRI19140	resource	15	2	3	2	3	3	130.9	174.4	117	169	192.7
88	1	8	TRI19140	resource	16	2	3	3	2	3	124.2	179.4	166.8	134.5	174.4
88	1	8	TRI19140	resource	17	2	2	3	2	3	118.5	121.8	152	122.2	157.4
88	1	8	TRI19140	resource	18	2	3	2	2	3	112.9	149.3	118.9	116.9	170.7
88	1	8	TRI19140	resource	19	1	3	2	2	2	55.8	164.2	106.4	99.6	111.2
88	1	8	TRI19140	resource	20	2	2	1	1	2	99.6	102.8	52.8	51.1	102.8
88	1	8	TRI19140	resource	21	2	2	1	3	1	79.6	107.1	45.4	128.8	49.6
88	1	8	TRI19140	resource	22	1	2	1	1	NA	45.5	93.2	45.1	39.3	NA
88	1	8	TRI19140	resource	23	NA	2	NA	1	NA	NA	97.9	NA	37.9	NA
88	1	8	TRI19140	resource	24	NA	1	NA	NA	NA	NA	42.8	NA	NA	NA
88	1	8	TRI19140	resource	25	NA	1	NA	NA	NA	NA	47.1	NA	NA	NA
89	1	9	TRI19754	resource	1	0	0	0	0	0	0	0	0	0	0
89	1	9	TRI19754	resource	2	1	2	3	1	2	30.8	63.8	121.3	28.2	65.7
89	1	9	TRI19754	resource	3	1	2	3	1	3	42.9	54.9	146.1	50.1	125.5
89	1	9	TRI19754	resource	4	3	3	4	2	3	87.9	119.2	188.4	87	148.2
89	1	9	TRI19754	resource	5	3	2	4	3	2	124.9	103.1	192.4	122.2	108.2
89	1	9	TRI19754	resource	6	3	3	4	3	3	124.1	137	194.4	133.1	159.3
89	1	9	TRI19754	resource	7	3	3	4	2	3	137.8	142.5	207.9	97.5	157.3
89	1	9	TRI19754	resource	8	3	3	3	3	3	132.8	139.5	158.4	134.9	158
89	1	9	TRI19754	resource	9	2	3	3	2	2	85	141.2	144.8	97.7	108.5
89	1	9	TRI19754	resource	10	2	3	3	3	3	86.3	139.9	156.8	123.8	156.5
89	1	9	TRI19754	resource	11	2	3	2	1	2	88	135	112.4	46.4	105.8
89	1	9	TRI19754	resource	12	2	3	3	3	3	85.7	133.7	158.2	131.9	151.9
89	1	9	TRI19754	resource	13	2	2	3	2	2	90.2	96	163.5	88.4	112
89	1	9	TRI19754	resource	14	2	2	2	2	3	87.3	97.8	113.6	88.9	145.3
[truncated: 15,723 more rows]

## Sheet: Plot based data (Eq. 5)
Plot	Replication	Block	Genotype	Population	GDAS	GYDAS	Grains.per.spike	Yield.per.spike(g)	Spikelets.per.spike	Grains.per.spikelet	Yield.per.spikelet(g)	TGW(g)	Grain.length(mm)	Grain.width(mm)	Grain.area(mm²)	Grain.yield(Mg/ha)
1	1	1	Apache	elite	0.920221	0.894364	59.6	2.93534	20.8	2.87	0.14112	49.08	6.9	3.7	18.6	91.2
2	1	2	TRI4884	resource	0.935023	0.92315	64	3.11088	25	2.56	0.12444	45.43	6.8	3.7	18.3	73.6
3	1	3	TRI4955	resource	0.958954	0.940855	51.8	2.17294	23.2	2.23	0.09366	41.78	6.5	3.5	16.7	58
4	1	4	TRI9332	resource	0.948224	0.932692	54	2.92834	21.6	2.5	0.13557	53.42	7.2	3.8	20.3	78.6
5	1	5	TRI9433	resource	0.906152	0.894814	58.4	2.60012	24.2	2.41	0.10744	44.4	6.5	3.6	17.5	80.8
6	1	6	TRI11900	resource	0.946008	0.928574	47.4	2.72748	19.5	2.43	0.13987	56.95	7.6	3.7	20.8	75.8
7	1	7	TRI11902	resource	0.922107	0.909105	56	2.54238	21.8	2.57	0.11662	45.04	7	3.6	18.2	70.8
8	1	8	TRI19498	resource	0.928056	0.905995	51	1.82952	20.6	2.48	0.08881	34.71	6.6	3.2	15.8	66.4
9	1	9	TRI19517	resource	0.925957	0.912165	55.8	2.39606	26	2.15	0.09216	42.12	6.7	3.6	17.6	48.8
10	1	10	TRI29589	resource	0.905735	0.889129	45	2.09742	17.6	2.56	0.11917	45.88	6.9	3.7	18.9	73
11	1	11	Glaucus	elite	0.934877	0.928168	61.8	2.98176	21.6	2.86	0.13804	47.12	7	3.7	18.9	95.8
12	1	12	Estica	elite	0.920473	0.905228	57.2	2.7019	21.8	2.62	0.12394	45.17	7.4	3.5	18.7	105
13	1	13	Rialto	elite	0.90809	0.898167	78.8	3.91686	23.6	3.34	0.16597	49.22	7	3.7	18.7	110.6
14	1	14	SWSkotte	elite	0.923317	0.91344	70.4	3.05478	23.4	3.01	0.13055	42.19	6.7	3.6	17.4	111.2
15	1	15	Alchemy	elite	0.928791	0.892602	70.8	3.32544	24	2.95	0.13856	45.11	7.1	3.6	18.6	109.4
16	1	16	Hanseat	elite	0.91443	0.9061	59.6	3.1006	21.4	2.79	0.14489	50.5	7.1	3.7	19.2	114
17	1	17	Haven	elite	0.922054	0.896172	69.6	3.70464	23.2	3	0.15968	51.84	7.2	3.9	20.4	113.2
18	1	18	Banderola	elite	0.918861	0.911217	55.4	3.06514	21	2.64	0.14596	53.4	7.1	3.8	19.8	118.4
19	1	19	Ostroga	elite	0.907269	0.898852	50	2.7295	20	2.5	0.13648	53.25	6.8	3.9	19.5	100.4
20	1	20	Kleber	elite	0.951969	0.9347	68.6	3.52408	21.4	3.21	0.16468	49.85	6.9	3.8	19.1	115.6
21	2	21	Philius	elite	0.936488	0.918806	74.4	3.74266	22.6	3.29	0.1656	49.11	6.9	3.7	18.9	109.6
22	2	22	Cordiale	elite	0.924007	0.919539	66.6	3.05752	20.2	3.3	0.15136	44.92	6.7	3.5	17.3	107.2
23	2	23	TRI23279	resource	0.937027	0.920126	54.2	2.84614	20.4	2.66	0.13952	51.51	7	3.8	19.6	82
24	2	24	Sobi	elite	0.938738	0.928712	61.6	3.22198	19.8	3.11	0.16273	51.01	6.9	3.8	19.3	110.4
25	2	25	SWSkotte	elite	0.949076	0.934548	69.8	2.94372	22	3.17	0.13381	41.11	6.5	3.6	16.9	104.6
26	2	26	Baguette11	elite	0.934185	0.916035	52	2.22828	18	2.89	0.12379	42.29	6.7	3.4	17.2	57.2
27	2	27	Gallant	elite	0.939572	0.92817	69.6	3.61054	20	3.48	0.18053	49.37	7.4	3.6	19.8	104
28	2	28	Monty	elite	0.979435	0.962926	89	4.12458	21.4	4.16	0.19274	45.25	6.9	3.7	18.5	100.2
29	2	29	TRI137	resource	0.882466	0.872352	47	2.0296	22.4	2.1	0.09061	41.36	6.6	3.5	17.1	65.8
30	2	30	TRI14997	resource	0.897492	0.883976	71.4	3.65128	24.6	2.9	0.14843	50.25	6.9	3.7	19	51.6
31	2	31	Duxford	elite	0.955038	0.940527	74.6	3.77944	21.6	3.45	0.17497	49.57	6.5	3.8	18.1	97.6
32	2	32	TRI6729	resource	0.950264	0.937978	51.4	2.97284	20	2.57	0.14864	54.89	7.2	3.7	20	76.4
33	2	33	TRI10050	resource	0.942283	0.926378	49.8	2.44146	21	2.37	0.11626	47.65	7.2	3.6	19	64
34	2	34	Malacca	elite	0.953243	0.935458	72.8	3.36904	23.4	3.11	0.14398	45.26	6.7	3.7	18	82.8
35	2	35	TRI6897	resource	0.902012	0.878402	45.6	2.55442	21.6	2.11	0.11826	54.52	7.1	3.9	20.4	85.4
36	2	36	TRI11244	resource	0.958164	0.944411	53.6	2.51624	18.6	2.88	0.13528	45.65	6.8	3.6	18.1	80.6
37	2	37	TRI7444	resource	0.943052	0.928371	64	2.8835	22.4	2.86	0.12873	44.17	6.5	3.7	17.9	78
38	2	38	Apache	elite	0.920923	0.892501	61.4	3.06164	22	2.79	0.13917	48.86	6.9	3.7	18.6	90.6
39	2	39	TRI5121	resource	0.920665	0.910106	54.8	2.26005	21	2.61	0.10762	39.34	6.7	3.4	16.4	67.6
40	2	40	Savannah	elite	0.940048	0.925613	78.4	3.9424	21.8	3.6	0.18084	47.74	7.2	3.7	19.4	111.2
41	2	40	TRI4189	resource	0.925935	0.924587	43.2	1.90142	21.4	2.02	0.08885	42.82	6.7	3.5	16.9	57.2
42	2	39	TRI3372	resource	0.923725	0.906117	52.8	2.6124	22.6	2.34	0.11559	47.88	7.2	3.6	18.9	60.8
43	2	38	Fregata	elite	0.910596	0.899965	54.4	2.41602	22	2.47	0.10982	43.53	6.9	3.5	17.8	84.4
44	2	37	Consort	elite	0.9338	0.927687	56.2	2.55122	18.8	2.99	0.1357	44.45	6.4	3.6	17.1	103.2
45	2	36	Alchemy	elite	0.931733	0.913068	67.4	3.28704	23.8	2.83	0.13811	46.73	7	3.6	18.4	108.8
46	2	35	Humber	elite	0.961363	0.948242	77	3.72992	20.2	3.81	0.18465	47.56	6.6	3.7	18.2	104
47	2	34	TRI7694	resource	0.885417	0.875944	49.2	1.98182	22.6	2.18	0.08769	38.88	6.2	3.4	15.5	68.8
48	2	33	Exsept	elite	0.902111	0.890563	65.2	3.33172	23.6	2.76	0.14117	49.51	7.1	3.7	19.6	90
49	2	32	TRI11151	resource	0.903403	0.885703	61.8	2.31412	22.8	2.71	0.1015	35.99	6.1	3.3	15	63.2
50	2	31	Rubens	elite	0.917802	0.90486	65.8	2.98838	20.4	3.23	0.14649	44.63	6.6	3.6	17.7	84.8
51	2	30	Elixer	elite	0.946022	0.931132	76.4	3.74374	21.6	3.54	0.17332	47.33	6.9	3.6	18.5	100.8
52	2	29	Zawisza	elite	0.900554	0.887294	61.2	2.81215	22.4	2.73	0.12554	45.38	6.5	3.7	17.5	96.2
53	2	28	KWSOzon	elite	0.917926	0.90335	62.2	3.3406	21	2.96	0.15908	52.67	7	3.8	19.5	101.2
54	2	27	Apache	elite	0.93264	0.891964	61.8	2.86184	20.6	3	0.13892	45.52	6.9	3.6	18	98
55	2	26	TRI1388	resource	0.915028	0.89786	44	1.81982	20.4	2.16	0.08921	41.1	6.5	3.4	16.7	39.4
56	2	25	TRI24096	resource	0.924967	0.914165	50.2	2.2357	21	2.39	0.10646	43.89	6.5	3.5	16.7	67.2
57	2	24	TRI7748	resource	0.925568	0.913645	55.2	2.48874	23	2.4	0.10821	44.03	6.8	3.5	17.2	70.4
58	2	23	Sukces	elite	0.930592	0.924228	56	2.79894	19.4	2.89	0.14428	48.68	7	3.7	19.2	78.8
59	2	22	Caesar	elite	0.943178	0.928768	49.6	2.61094	19	2.61	0.13742	51.33	7.1	3.7	19.2	102
60	2	21	TRI12707	resource	0.938786	0.920148	47.4	2.5138	19.8	2.39	0.12696	51.42	6.9	3.7	19.1	86.4
61	1	20	Isengrain	elite	0.933835	0.916711	57.4	2.89962	20.4	2.81	0.14214	48.68	6.6	3.7	18.1	102.4
62	1	19	Jantarka	elite	0.918692	0.897674	52.4	2.989	22.2	2.36	0.13464	55.89	7.4	3.9	20.9	110.4
63	1	18	Muszelka	elite	0.946089	0.931926	76	3.71118	20.2	3.76	0.18372	48.26	6.9	3.6	18.4	108.4
64	1	17	Herzog	elite	0.92098	0.903853	64.8	3.1206	21.4	3.03	0.14582	46.19	6.9	3.7	18.4	106.2
65	1	16	Exsept	elite	0.896684	0.892405	51.2	2.61728	23.2	2.21	0.11281	49.84	7.1	3.7	19.3	99.4
66	1	15	Ambrosia	elite	0.942394	0.931901	77.8	3.69014	21	3.7	0.17572	47.05	7	3.6	18.4	120.8
67	1	14	SWHurtig	elite	0.891227	0.884226	61.4	2.52448	22.2	2.77	0.11372	40.72	6.6	3.4	16.8	96.4
68	1	13	Semper	elite	0.913522	0.887923	48.6	2.3474	20.4	2.38	0.11507	47.02	6.4	3.7	17.4	109.2
69	1	12	Corsaire	elite	0.925821	0.91571	58	3.08122	21	2.76	0.14672	52.46	7.1	3.8	19.8	94.2
70	1	11	Lona	elite	0.893228	0.874601	49.2	2.23778	20.4	2.41	0.1097	43.54	6.9	3.5	17.6	62
71	1	10	TRI29458	resource	0.909465	0.894195	63.6	2.90118	21.8	2.92	0.13308	44.59	7.1	3.6	18.7	86.4
72	1	9	Apache	elite	0.933353	0.914924	53.4	2.7136	20	2.67	0.13568	49.81	6.9	3.7	18.7	99.6
73	1	8	Apache	elite	0.928637	0.905548	65.6	3.31574	21.6	3.04	0.15351	49.88	7	3.7	19.1	94.8
74	1	7	Hybery	elite	0.92776	0.911535	68.4	3.31418	21	3.26	0.15782	47.32	6.9	3.7	18.5	92.4
75	1	6	TRI11895	resource	0.90818	0.89642	53.6	2.68068	21.4	2.5	0.12527	48.35	7	3.5	18.5	69.6
76	1	5	TRI9460	resource	0.922589	0.905463	40.8	2.31118	17.6	2.32	0.13132	55.75	7.4	3.8	21.3	24.6
77	1	4	TRI9325	resource	0.931405	0.912871	48.2	2.41254	20.2	2.39	0.11943	49.06	7	3.7	18.6	55.6
78	1	3	TRI4968	resource	0.885071	0.875533	41.2	1.88048	22.4	1.84	0.08395	44.76	6.8	3.6	18.1	52.4
79	1	2	TRI4808	resource	0.905669	0.900668	51.8	2.3112	22.6	2.29	0.10227	43.46	7	3.5	17.5	53.8
80	1	1	TRI52	resource	0.922801	0.911148	50.2	1.8413	21.8	2.3	0.08446	35.42	6.3	3.3	15.4	50.4
81	1	1	TRI119	resource	0.920515	0.903137	49.4	2.05468	22.8	2.17	0.09012	40.73	6.7	3.4	17	46
82	1	2	TRI4765	resource	0.922305	0.909738	57	2.41214	23	2.48	0.10488	41.72	6.9	3.4	17	54.4
83	1	3	TRI4980	resource	0.906498	0.899198	59.2	2.63156	23.4	2.53	0.11246	43.36	6.9	3.5	17.6	41.2
84	1	4	Apache	elite	0.916674	0.890453	47.2	2.2648	19.4	2.43	0.11674	47	6.9	3.6	18.1	68.4
85	1	5	TRI9469	resource	0.899602	0.887071	38.2	1.61906	18.4	2.08	0.08799	41.68	6.8	3.3	16.6	52.6
86	1	6	TRI11882	resource	0.900781	0.888686	50.8	2.3839	18.8	2.7	0.1268	45.84	7	3.5	17.8	66.4
87	1	7	Tobak	elite	0.926937	0.917582	66.4	3.51878	21.6	3.07	0.16291	51.95	6.6	3.9	19.5	91.6
88	1	8	TRI19140	resource	0.918405	0.910758	57.2	3.15138	22.6	2.53	0.13944	53.99	6.7	4	19.8	87.2
89	1	9	TRI19754	resource	0.920908	0.907448	47	2.12394	22.6	2.08	0.09398	43.32	6.8	3.5	17.7	61
90	1	10	TRI25327	resource	0.926614	0.912167	54.6	1.68282	20	2.73	0.08414	29.21	5.9	3	13.2	37.4
91	1	11	TRIB19	resource	0.919069	0.909274	47.8	1.96777	20	2.39	0.09839	47.5	6.7	3.5	17.6	64
92	1	12	Banquet	elite	0.925371	0.907093	47.4	2.6359	19	2.49	0.13873	52.83	7.4	3.6	19.7	101.6
93	1	13	Tower	elite	0.938755	0.929983	61.6	2.62438	21.8	2.83	0.12038	40.64	6.6	3.5	16.8	91.4
94	1	14	SWHarpun	elite	0.95866	0.936904	67.8	3.27532	20	3.39	0.16377	46.97	6.7	3.8	18.4	98.4
95	1	15	Battalion	elite	0.906536	0.882186	63.2	3.09044	22.4	2.82	0.13797	47.96	6.5	3.7	17.9	113.4
96	1	16	Arina	elite	0.918224	0.905515	44.6	2.2007	19.4	2.3	0.11344	47.77	6.7	3.6	17.8	92
97	1	17	Ibis	elite	0.867009	0.857649	47	2.46694	22	2.14	0.11213	51.23	6.7	3.9	19.3	100.8
98	1	18	Fidelius	elite	0.913285	0.893571	60.6	3.169	19.8	3.06	0.16005	51.38	7.1	3.7	19.4	111
99	1	19	Kampana	elite	0.930878	0.917948	61.6	2.72472	20.2	3.05	0.13489	43.54	6.8	3.5	17.3	105.8
100	1	20	Intense	elite	0.95457	0.941278	72.6	3.24914	20.2	3.59	0.16085	43.89	7.2	3.5	18.2	109.2
101	2	21	TRI11301	resource	0.918058	0.901895	50.2	2.9188	20.2	2.49	0.1445	57.58	7.6	3.8	21.2	90.8
102	2	22	Sailor	elite	0.947762	0.933717	60.4	3.11126	18.6	3.25	0.16727	50.86	6.8	3.8	18.6	96.8
103	2	23	Izyda	elite	0.941308	0.922547	50	2.6052	19.6	2.55	0.13292	51.44	6.6	3.8	18.7	100.4
104	2	24	TRI24403	resource	0.929859	0.909795	55.4	2.66448	20.8	2.66	0.1281	47.29	7.1	3.6	18.7	89.2
105	2	25	KWSErasmus	elite	0.941636	0.924248	80.4	4.626	22.8	3.53	0.20289	55.59	7.9	3.9	22.2	92.6
106	2	26	Nutka	elite	0.939266	0.928515	63.2	3.28006	19.8	3.19	0.16566	50.85	7.4	3.8	20.1	60.2
107	2	27	TRI11190	resource	0.934968	0.921068	46	2.71802	17.4	2.64	0.15621	57.75	7.7	3.8	21.4	81
108	2	28	Nadobna	elite	0.919886	0.895063	54.6	2.246	22.2	2.46	0.10117	39.56	6.6	3.5	16.7	73.8
109	2	29	TRI19140	resource	0.908724	0.897805	60.6	3.30992	23	2.63	0.14391	53.59	6.7	3.9	19.5	91.6
110	2	30	Antonius	elite	0.917875	0.910188	52.4	2.5544	20.8	2.52	0.12281	47.79	6.9	3.6	18.5	89.6
111	2	31	Apache	elite	0.929926	0.903134	55.2	2.9446	21	2.63	0.14022	52.24	7.1	3.8	19.7	87.4
112	2	32	Apollo	elite	0.92325	0.909389	56	3.01132	19.6	2.86	0.15364	52.56	7.1	3.9	19.9	105.2
113	2	33	Adler	elite	0.936161	0.930303	65.4	3.55208	21	3.11	0.16915	53.24	7.6	3.8	21.3	99
114	2	34	Transit	elite	0.929199	0.912907	55.6	3.01486	19.8	2.81	0.15227	52.68	6.8	3.9	19.7	91.8
115	2	35	Winnetou	elite	0.91861	0.899251	68	3.22408	23.2	2.93	0.13897	46.05	6.8	3.7	18.2	101.6
116	2	36	TRI19498	resource	0.921164	0.894383	53	1.99702	21	2.52	0.0951	35.81	6.7	3.2	15.9	63.2
117	2	37	TRI25194	resource	0.908818	0.899626	40.2	1.90492	18.2	2.21	0.10467	45.86	7.1	3.4	17.9	54
118	2	38	TRI1342	resource	0.918355	0.907339	53	2.47154	23.8	2.23	0.10385	44.79	6.9	3.6	18.3	50
119	2	39	Ostroga	elite	0.930653	0.921714	67	3.68278	21	3.19	0.17537	53.56	6.9	4	19.9	79.4
120	2	40	TRI11372	resource	0.932834	0.920762	48	2.69762	20.2	2.38	0.13355	54.56	7.4	3.8	20.6	67.6
121	2	40	Instinct	elite	0.959887	0.935563	74	3.63268	20.6	3.59	0.17634	47.34	7	3.6	18.6	80.8
122	2	39	Prinz	elite	0.930999	0.916437	66	3.3134	19.8	3.33	0.16734	48.86	7.1	3.7	19.4	97.2
123	2	38	TRI6868	resource	0.938702	0.933092	58.8	2.76178	20.6	2.85	0.13407	45.64	6.8	3.7	18.5	68.6
124	2	37	Fridolin	elite	0.920994	0.901888	55.6	3.03266	20.6	2.7	0.14722	52.94	7.2	3.8	19.8	104
125	2	36	Timber	elite	0.916554	0.900742	75.4	3.8064	23.4	3.22	0.16267	48.39	7	3.7	18.6	89.6
126	2	35	TRIB26	resource	0.933414	0.917991	47	1.85524	18.2	2.58	0.10194	38.5	6.8	3.2	15.9	53.6
127	2	34	Alceste	elite	0.935693	0.919802	73.2	3.707	21.4	3.42	0.17322	50.08	7	3.8	19.3	84.4
128	2	33	TRI370	resource	0.917307	0.913119	41.4	2.11226	17	2.44	0.12425	49.52	7.4	3.6	19.3	63.2
129	2	32	Capo	elite	0.92187	0.907505	60.2	3.19206	20.4	2.95	0.15647	51.55	7.2	3.7	19.1	92
130	2	31	TRI4647	resource	0.904712	0.888331	54.4	2.29562	23.8	2.29	0.09645	41.36	7	3.4	17.6	57.2
131	2	30	Toras	elite	0.954542	0.939334	77.6	3.91898	22.6	3.43	0.17341	49.59	6.9	3.8	19.3	74.2
132	2	29	Viscount	elite	0.947832	0.939284	64.4	3.10934	19.4	3.32	0.16028	47.22	7.1	3.7	19.2	95.6
133	2	28	TRI5081	resource	0.938103	0.924473	66.6	3.2868	24	2.78	0.13695	48.08	7.2	3.7	19.4	57.8
134	2	27	Semper	elite	0.961001	0.945687	74.6	3.38254	21.4	3.49	0.15806	44.17	6.4	3.7	17.2	110.4
135	2	26	TRI7893	resource	0.930679	0.910458	43	2.65354	18.2	2.36	0.1458	59.63	7.6	3.9	22.2	41.2
136	2	25	Apache	elite	0.915125	0.866494	61.2	2.73518	20.8	2.94	0.1315	43.09	6.8	3.5	17.4	95.4
137	2	24	TRI1135	resource	0.935336	0.921659	69.2	3.15758	23.4	2.96	0.13494	43.97	7.5	3.6	19.4	62
138	2	23	Achat	elite	0.927287	0.916785	50.4	2.48948	20.4	2.47	0.12203	48.19	6.8	3.7	18.7	90.8
139	2	22	TRI3741	resource	0.94655	0.931738	55.6	2.9224	20.6	2.7	0.14186	50.74	7.4	3.7	20.3	60.4
140	2	21	TRI4639	resource	0.926852	0.908039	61.2	2.87594	24	2.55	0.11983	45.78	7.5	3.6	19.8	66.6
141	1	20	Intact	elite	0.978699	0.964542	68.2	3.80502	18.6	3.67	0.20457	54.43	7.2	3.9	20.2	102.4
142	1	19	Natula	elite	0.915723	0.896906	59.4	2.87888	21.4	2.78	0.13453	47.55	7	3.6	18.5	107.2
143	1	18	Adler	elite	0.93027	0.918126	58	3.19238	20.6	2.82	0.15497	54.24	7.7	3.9	21.6	103.2
144	1	17	Kanzler	elite	0.940467	0.932697	64.2	3.01474	20.6	3.12	0.14635	45.56	6.8	3.6	18.2	90.6
145	1	16	Ares	elite	0.896822	0.882394	57.2	2.75308	21.8	2.62	0.12629	47.13	7	3.6	18.6	107.2
146	1	15	Brompton	elite	0.933921	0.920388	68	3.24362	21.4	3.18	0.15157	46.35	7.1	3.6	18.8	111.2
147	1	14	SWHarnesk	elite	0.914165	0.893957	62.2	2.59758	23.2	2.68	0.11196	41.09	6.9	3.4	17.2	84
148	1	13	Batuta	elite	0.9325	0.916669	63.4	2.91398	20.4	3.11	0.14284	45.09	6.6	3.5	17.2	108
149	1	12	Xenos	elite	0.91811	0.894657	49.4	2.5071	20.2	2.45	0.12411	50.2	6.9	3.8	18.9	101.8
150	1	11	TRIB25	resource	0.928086	0.925931	61.2	2.8813	20.6	2.97	0.13987	46.33	7.1	3.7	19.1	70
151	1	10	TRI25248	resource	0.926012	0.911718	48	2.3057	21	2.29	0.1098	47.4	6.9	3.7	18.6	58.2
152	1	9	TRI19848	resource	0.917048	0.910327	44.2	2.06774	21.2	2.08	0.09753	46.17	6.9	3.6	18.2	65.4
153	1	8	TRI17248	resource	0.901293	0.890604	47.8	2.53254	23.8	2.01	0.10641	50.83	6.9	3.7	19	68.8
154	1	7	TRI11972	resource	0.923808	0.912333	47.6	2.54214	19.8	2.4	0.12839	52.17	7.1	3.8	20	65.6
155	1	6	TRI11858	resource	0.926573	0.905707	53	2.90928	19.8	2.68	0.14693	54.25	6.9	4	20.5	64.8
156	1	5	TRI9470	resource	0.904779	0.887027	53	2.17736	23.6	2.25	0.09226	40.6	6.4	3.5	16.1	64.8
157	1	4	TRI8455	resource	0.905593	0.892079	51.4	2.7211	22	2.34	0.12369	52.64	7.2	3.8	20	72
158	1	3	TRI4997	resource	0.935249	0.921167	64.2	2.7283	23.2	2.77	0.1176	41.92	7.1	3.5	18	45.8
159	1	2	TRI4672	resource	0.920848	0.913501	46	2.22694	23.4	1.97	0.09517	47.67	7.1	3.6	18.9	54.8
160	1	1	TRI137	resource	0.902227	0.885824	56.2	2.3408	23	2.44	0.10177	39.82	6.6	3.4	16.6	61.4
161	1	1	TRI370	resource	0.85734	0.849554	34.8	1.65864	17.4	2	0.09532	45.6	7.1	3.5	17.8	63.4
162	1	2	TRI4667	resource	0.91045	0.899561	41.8	1.90834	24.2	1.73	0.07886	45.14	7.1	3.5	18.2	46.4
163	1	3	TRI5004	resource	0.911185	0.90034	50	2.27732	23.2	2.16	0.09816	45.1	7.1	3.5	18.6	37.6
164	1	4	TRI8301	resource	0.959962	0.949321	57.4	2.50736	20.6	2.79	0.12172	43.26	6.4	3.6	17	68
165	1	5	Elixer	elite	0.946627	0.932359	73.6	3.41658	22.2	3.32	0.1539	44.7	6.8	3.6	18.1	97
166	1	6	TRI11826	resource	0.934081	0.917528	65	3.4199	22.8	2.85	0.15	52.09	7.3	3.7	19.9	70
167	1	7	TRI12051	resource	0.925719	0.91224	47.8	2.6497	22.8	2.1	0.11621	53.33	7.3	3.7	19.8	66
168	1	8	TRI16859	resource	0.89654	0.886949	39.2	1.38404	19.6	2	0.07061	34.75	6.9	3.1	15.4	45.2
169	1	9	TRI19890	resource	0.930086	0.917795	52.6	2.68994	22.6	2.33	0.11902	50.49	7	3.7	19.2	82.4
170	1	10	TRI25204	resource	0.903027	0.890238	56.8	2.83556	22.2	2.56	0.12773	48.35	6.9	3.7	19.1	81.2
171	1	11	TRIB26	resource	0.888124	0.875583	37.4	1.49946	18.6	2.01	0.08062	39.21	6.7	3.3	15.9	38.4
172	1	12	Vitus	elite	0.909809	0.89678	54.6	2.7866	19.4	2.81	0.14364	48.73	6.5	3.8	17.8	89.6
173	1	13	Bogatka	elite	0.958322	0.939863	60	3.61944	20.6	2.91	0.1757	58.22	7.3	4	21.4	94.4
174	1	14	Sultan	elite	0.909175	0.89293	56.4	3.02324	21.4	2.64	0.14127	52.92	7	3.7	19.1	98.8
175	1	15	KWSErasmus	elite	0.945525	0.925112	75.6	4.62164	22.2	3.41	0.20818	58.99	7.9	4	22.6	74.8
176	1	16	Apollo	elite	0.941852	0.928636	68.8	3.68266	20.8	3.31	0.17705	52.75	7.1	3.8	19.9	116.8
177	1	17	Lynx	elite	0.898742	0.884916	56.6	3.08316	23.6	2.4	0.13064	53.73	7.1	3.8	19.6	107.6
178	1	18	Position	elite	0.936126	0.927665	65.4	3.08356	21.8	3	0.14145	46.61	6.8	3.7	18.3	109.8
179	1	19	Kohelia	elite	0.912126	0.899547	55.2	2.94582	20.2	2.73	0.14583	52.85	7.5	3.8	20.7	93.6
180	1	20	Instinct	elite	0.957347	0.932464	67.6	2.94036	20.8	3.25	0.14136	41.59	6.9	3.4	17.3	87.4
181	2	21	Kohelia	elite	0.926534	0.909236	52.8	2.72736	19.6	2.69	0.13915	50.79	7.2	3.7	19.7	100.6
182	2	22	TRI10316	resource	0.896621	0.876582	50	2.2387	23.4	2.14	0.09567	44.17	6.4	3.6	16.6	69.6
183	2	23	TRI10149	resource	0.917793	0.909447	45.4	2.17126	21	2.16	0.10339	43.74	6.3	3.6	16.5	73.6
184	2	24	TRI4256	resource	0.959089	0.952922	49.2	2.72248	17.2	2.86	0.15828	54.59	7	3.9	19.7	74
185	2	25	Tuscan	elite	0.900684	0.833979	76.2	3.89176	22.2	3.43	0.1753	50.52	7.2	3.7	19.6	103.8
186	2	26	TRI10515	resource	0.857805	0.850285	29.8	1.38396	17.4	1.71	0.07954	46.58	7.2	3.5	18.4	22.8
187	2	27	Zanatan	elite	0.957289	0.944587	84	3.68356	22	3.82	0.16743	43.64	6.4	3.7	17.4	84.8
188	2	28	TRI23266	resource	0.950594	0.941544	64.8	3.43038	20.4	3.18	0.16816	51.99	6.9	3.9	20.3	95.4
189	2	29	Figura	elite	0.937446	0.924149	45.8	2.2162	18.8	2.44	0.11788	47.9	6.9	3.7	18.5	101.2
190	2	30	Sakura	elite	0.935199	0.925966	60	2.66724	18.6	3.23	0.1434	43.85	6.6	3.6	17.4	89
191	2	31	TRI9325	resource	0.926652	0.908517	48	2.39764	20.6	2.33	0.11639	49.67	7.1	3.7	19.2	48.4
192	2	32	Lars	elite	0.933581	0.918601	62.2	3.14812	21.8	2.85	0.14441	48.14	6.8	3.7	18.5	91
193	2	33	Banquet	elite	0.92669	0.905971	47	2.4224	19.2	2.45	0.12617	51.57	7.3	3.6	19.5	77
194	2	34	TRI1591	resource	0.904273	0.89389	52	2.5268	22.4	2.32	0.1128	48.31	7.1	3.6	18.9	39.2
195	2	35	TRI16546	resource	0.872732	0.869392	44.4	2.00638	18.6	2.39	0.10787	44.89	7	3.6	18.1	67
196	2	36	Tulsa	elite	0.94756	0.928168	76.6	3.13122	21	3.65	0.14911	40.31	6.4	3.6	16.8	91.6
197	2	37	Xi19	elite	0.92208	0.890892	75.8	3.39514	22.2	3.41	0.15293	44.66	6.7	3.7	17.9	90.8
198	2	38	Fastnet	elite	0.954152	0.939721	83.2	4.05076	23	3.62	0.17612	48.18	6.9	3.7	18.7	86.4
199	2	39	TRI8301	resource	0.927741	0.919411	61.4	2.64564	21.4	2.87	0.12363	42.96	6.4	3.6	16.9	77.2
200	2	40	Tonacja	elite	0.942175	0.925843	57.2	2.96886	19	3.01	0.15626	51.5	7.3	3.7	19.9	80.4
201	2	40	TRI12051	resource	0.930275	0.917597	50	2.54398	23	2.17	0.11061	49.16	7.4	3.6	19.2	62.8
202	2	39	Apache	elite	0.939335	0.914365	62	3.18448	20.4	3.04	0.1561	51.06	7	3.7	19.2	85
203	2	38	SWHarpun	elite	0.96543	0.957795	75	3.44532	19.8	3.79	0.17401	45.68	6.6	3.7	18	90
204	2	37	TRI16553	resource	0.932152	0.916554	60.6	2.9326	21.4	2.83	0.13704	47.69	7	3.7	18.6	81.6
205	2	36	Banderola	elite	0.920702	0.908688	55	2.91994	20.6	2.67	0.14174	52.72	7	3.7	19.4	87
206	2	35	Sperber	elite	0.92202	0.904138	53.6	2.53932	21.4	2.5	0.11866	46.84	6.5	3.8	18	63.8
207	2	34	TRI7028	resource	0.927059	0.916281	54.8	2.36484	22.6	2.42	0.10464	42.63	6.4	3.6	17	59.6
208	2	33	Andi	elite	0.935651	0.926514	64.6	2.976	20	3.23	0.1488	45.57	6.9	3.7	18.6	83.4
209	2	32	TRI994	resource	0.924579	0.911788	56.8	2.98658	22.8	2.49	0.13099	51.72	7.6	3.6	20.4	54
210	2	31	Hussar	elite	0.941108	0.928343	60.8	3.24542	19.8	3.07	0.16391	52.35	7.5	3.8	20.5	91.2
211	2	30	TRIB81	resource	0.902679	0.891757	57.2	3.05254	22.4	2.55	0.13627	53	7	3.8	19.7	62.6
212	2	29	Smuggler	elite	0.930025	0.918482	54.4	2.63764	19.2	2.83	0.13738	47.95	7.2	3.6	18.9	116
213	2	28	SWHarnesk	elite	0.919117	0.887678	68.8	2.63878	23.2	2.97	0.11374	37.77	6.6	3.4	16.4	86.8
214	2	27	Trappe	elite	0.933118	0.920411	53	2.35818	19.6	2.7	0.12032	43.41	6.8	3.5	17.4	104.8
215	2	26	TRIB19	resource	0.921532	0.910682	58.6	2.93482	19.6	2.99	0.14974	49.73	6.9	3.6	18.4	37.6
216	2	25	Renan	elite	0.902104	0.890707	46	2.41642	18.8	2.45	0.12853	51.73	7.6	3.5	19.5	83
217	2	24	Intact	elite	0.957079	0.947025	58.4	3.05762	18.4	3.17	0.16618	51.64	7.2	3.8	19.8	102.4
218	2	23	TRI13201	resource	0.920977	0.911169	58.4	2.92606	22.2	2.63	0.1318	49.52	7.1	3.8	19.7	90.6
219	2	22	Tarkus	elite	0.948041	0.932135	79.4	4.31124	22.6	3.51	0.19076	53.65	7	3.9	20	85.2
220	2	21	TRI21173	resource	0.921601	0.908316	57.2	2.53608	24	2.38	0.10567	43.87	6.7	3.5	17.3	68.8
221	1	20	Potenzial	elite	0.952632	0.939942	68.6	3.04066	21	3.27	0.14479	43.91	6.6	3.6	17.3	96.4
222	1	19	Muskat	elite	0.97695	0.962719	74	3.63148	19	3.89	0.19113	48.31	7.4	3.7	19.9	106.8
223	1	18	KWSOzon	elite	0.933141	0.921878	70.8	3.87466	21.2	3.34	0.18277	54.31	7.1	3.8	20	110
224	1	17	Mikon	elite	0.932514	0.912044	53.4	2.48702	20.4	2.62	0.12191	46.1	6.9	3.6	18.3	91.2
225	1	16	Vivant	elite	0.950645	0.938977	69	3.37904	20.6	3.35	0.16403	46.71	7.1	3.7	18.8	115.8
226	1	15	Consort	elite	0.946258	0.93415	79	3.78608	21.2	3.73	0.17859	47.47	6.6	3.8	18.4	95.2
227	1	14	Stava	elite	0.920613	0.905296	54.8	2.39424	21	2.61	0.11401	42.85	7.2	3.4	17.9	77.2
228	1	13	Figura	elite	0.919012	0.907746	48.4	2.47516	19.8	2.44	0.12501	50.08	7	3.7	19	97.4
229	1	12	Rainer	elite	0.932308	0.919524	52.8	2.65556	19.8	2.67	0.13412	49.51	6.7	3.7	18.2	97.6
230	1	11	TRIB52	resource	0.902989	0.879149	56.2	2.66322	21	2.68	0.12682	46.61	6.8	3.6	17.8	62.6
231	1	10	TRI25194	resource	0.916164	0.894316	55.2	2.27462	22.2	2.49	0.10246	40.32	6.3	3.4	15.8	79.6
232	1	9	TRI20130	resource	0.9118	0.894725	48.6	2.3025	22.4	2.17	0.10279	46.95	6.9	3.6	18.6	72.8
233	1	8	TRI16818	resource	0.913042	0.897942	58.8	2.7692	21.8	2.7	0.12703	46.51	6.8	3.6	18.1	90
234	1	7	TRI12072	resource	0.93861	0.925674	56.6	2.47446	18.4	3.08	0.13448	43.24	6.9	3.4	17.2	43.2
235	1	6	TRI11823	resource	0.924736	0.914999	51.4	2.6336	19.8	2.6	0.13301	50.12	7.7	3.5	19.8	59
236	1	5	Apache	elite	0.893629	0.862629	47.4	2.1605	21.4	2.21	0.10096	45	6.8	3.6	17.6	78.8
237	1	4	TRI8030	resource	0.93945	0.922784	51.2	2.5146	20.6	2.49	0.12207	48.71	6.6	3.7	18.2	72.4
238	1	3	TRI5081	resource	0.935972	0.923332	58.8	3.0112	23.8	2.47	0.12652	50.54	7.2	3.7	19.6	44.8
239	1	2	TRI4647	resource	0.934804	0.928665	52.4	2.07724	23	2.28	0.09031	38.94	6.9	3.4	17	51
240	1	1	TRI994	resource	0.896743	0.887408	55.6	2.75056	23.8	2.34	0.11557	48.96	7.6	3.6	20	39
241	1	1	TRI1008	resource	0.924956	0.917338	58.8	2.20013	21.4	2.75	0.10281	42.98	7	3.5	17.9	58.4
242	1	2	TRI4639	resource	0.910501	0.890181	49.6	2.27132	25.2	1.97	0.09013	45.4	7.3	3.5	18.7	53.6
243	1	3	Apache	elite	0.901103	0.862788	56.2	2.49884	21.4	2.63	0.11677	44.37	6.8	3.5	17.5	75.4
244	1	4	TRI7923	resource	0.936136	0.927531	60.4	2.9049	22.6	2.67	0.12854	46.16	7.1	3.6	18.8	59.2
245	1	5	TRI9597	resource	0.918515	0.891616	49.2	2.30726	21.8	2.26	0.10584	46.71	7.1	3.7	19.2	58.8
246	1	6	Dichter	elite	0.939062	0.926531	71.4	2.9687	21	3.4	0.14137	40.58	6.7	3.5	17	88.4
247	1	7	TRI12699	resource	0.93373	0.913178	57.8	3.01966	21	2.75	0.14379	51.19	7.3	3.7	19.7	72.8
248	1	8	TRI16767	resource	0.927718	0.90921	56.2	2.19547	22	2.55	0.09979	46.06	7	3.7	19.2	81.6
249	1	9	TRI21016	resource	0.92333	0.909043	42.2	2.10824	22	1.92	0.09583	48.65	7.3	3.7	19.6	50.8
250	1	10	TRI24849	resource	0.940576	0.918424	41	1.37838	18.8	2.18	0.07332	31.83	6	3.1	14.1	47.2
251	1	11	Macro	elite	0.909889	0.896686	50.2	2.64256	19	2.64	0.13908	51.54	7	3.8	19.4	67.2
252	1	12	Globus	elite	0.942914	0.926654	69.8	3.2337	21	3.32	0.15399	45.89	6.9	3.6	18.4	103.8
253	1	13	Finezja	elite	0.899768	0.8796	45.2	2.14658	21.4	2.11	0.10031	46.92	6.8	3.6	17.9	89.6
254	1	14	Sakura	elite	0.925394	0.917727	55.4	2.58128	18	3.08	0.1434	46.01	6.7	3.6	18.1	94
255	1	15	Cordiale	elite	0.952004	0.94028	63.8	2.54005	21	3.04	0.12095	47.08	6.9	3.5	17.9	107.2
256	1	16	SWTataros	elite	0.945977	0.919685	67	2.73924	21.4	3.13	0.128	40.47	6.4	3.5	16.3	108.8
257	1	17	Orestis	elite	0.968328	0.953959	69.2	3.45082	20.6	3.36	0.16752	49.34	6.9	3.8	19.2	99.8
258	1	18	P06079	elite	0.963998	0.942284	66.4	3.0311	17.2	3.86	0.17623	45.3	6.6	3.5	17.5	89.6
259	1	19	Tarkus	elite	0.928391	0.919059	62.8	3.32064	22.4	2.8	0.14824	52.13	7	3.9	19.6	96.8
260	1	20	Winnetou	elite	0.903781	0.883244	53	2.42928	20.8	2.55	0.11679	45.2	6.8	3.6	17.8	115.6
261	2	21	Symbol	elite	0.94441	0.932734	53.8	2.81696	21.6	2.49	0.13041	51.2	7.3	3.8	20.1	109.6
262	2	22	TRI22616	resource	0.935467	0.926921	47	2.16156	22.8	2.06	0.09481	44.64	6.8	3.7	18.3	63.2
263	2	23	Vivant	elite	0.927517	0.914145	52.6	2.52162	19	2.77	0.13272	45.86	7.2	3.6	18.4	84.8
264	2	24	TRI12072	resource	0.910474	0.892233	48.2	2.1886	18.2	2.65	0.12025	44.41	6.9	3.4	17.5	49.6
265	2	25	KWSAurum	elite	0.933055	0.918421	51	2.724	19	2.68	0.14337	52.17	7	3.8	19.6	94.6
266	2	26	Tarso	elite	0.932434	0.913032	66.4	2.5713	20.8	3.19	0.12362	37.83	6.3	3.5	15.9	56.6
267	2	27	Senat	elite	0.955292	0.946745	61.2	3.03416	18.8	3.26	0.16139	48.61	7.1	3.8	19.6	85.6
268	2	28	TRI19890	resource	0.89802	0.884011	50.2	2.33444	19.2	2.61	0.12159	45.71	7	3.6	18.5	90.8
269	2	29	Pionier	elite	0.945181	0.930284	71	3.18016	20.8	3.41	0.15289	44.1	6.7	3.6	17.8	88.8
270	2	30	Korweta	elite	0.960323	0.940962	69.2	3.5482	21	3.3	0.16896	50.52	7.4	3.7	19.9	90.8
271	2	31	TRI5004	resource	0.932526	0.92003	39.2	1.61692	22.4	1.75	0.07218	40.15	6.7	3.4	16.9	40.4
272	2	32	TRI9993	resource	0.920914	0.904729	44	1.88044	21	2.1	0.08954	41.26	6.7	3.5	17.1	64
273	2	33	Kanzler	elite	0.935705	0.931116	60	2.89174	21.8	2.75	0.13265	47.87	7	3.7	18.8	86.2
274	2	34	Frument	elite	0.921553	0.911942	57.2	2.83612	19.8	2.89	0.14324	48.61	7	3.8	19.3	90.4
275	2	35	TRI9332	resource	0.921466	0.912918	52.6	2.8402	21.2	2.48	0.13397	52.89	7.2	3.8	20	68
276	2	36	TRI7918	resource	0.93725	0.926348	61.2	2.3539	23.8	2.57	0.0989	37.95	6.3	3.4	15.5	52.8
277	2	37	Apache	elite	0.896746	0.873323	54	2.54614	21.8	2.48	0.1168	46.49	6.8	3.6	18	81.6
278	2	38	TRI11882	resource	0.92247	0.91277	60.6	2.95336	19	3.19	0.15544	48.33	7.2	3.6	18.7	60
279	2	39	Apache	elite	0.924008	0.901243	67.2	3.35586	20.2	3.33	0.16613	49.61	7	3.7	18.9	85.2
280	2	40	TRI8030	resource	0.944548	0.917308	57.2	2.90956	20.4	2.8	0.14263	50.38	6.8	3.8	19	73.6
281	2	40	Apache	elite	0.912832	0.892926	56.8	2.8052	20.2	2.81	0.13887	48.43	7	3.6	18.4	80
282	2	39	Bogatka	elite	0.954261	0.940289	52.2	2.92868	17.4	3	0.16831	55.46	7.2	3.9	20.5	72.8
283	2	38	TRI24652	resource	0.91083	0.8973	52.8	2.68214	20	2.64	0.13411	49.19	7.2	3.6	19.1	54.4
284	2	37	Muskat	elite	0.968818	0.953843	82.6	4.20726	20.4	4.05	0.20624	50.44	7.5	3.8	20.4	91.2
285	2	36	TRI5167	resource	0.898099	0.879414	42	1.82712	20.8	2.02	0.08784	42.62	6.9	3.5	17	70.8
286	2	35	Legenda	elite	0.866588	0.853954	52.4	2.63244	22	2.38	0.11966	49.47	6.9	3.6	18.4	78
287	2	34	TRI11902	resource	0.885903	0.860537	51	2.5545	21.8	2.34	0.11718	49.18	7.1	3.8	19.4	61.6
288	2	33	Muza	elite	0.948635	0.930634	60.8	3.11948	20.2	3.01	0.15443	49.37	6.8	3.7	18.5	88.6
289	2	32	P05312	elite	0.92464	0.908684	49.6	2.29334	18	2.76	0.12741	45.42	6.6	3.5	17.2	81.4
290	2	31	Ketchum	elite	0.938042	0.929627	74.6	4.04662	20.6	3.62	0.19644	53.7	7	3.9	20.1	83.8
291	2	30	TRI11803	resource	0.932247	0.918699	57.8	2.54816	21.2	2.73	0.1202	43.21	6.8	3.6	17.5	66.2
292	2	29	Tommi	elite	0.932562	0.925564	74	3.81132	22.2	3.33	0.17168	51.05	6.9	3.8	19.5	106.4
293	2	28	Portland	elite	0.921914	0.914277	59.8	3.05262	19.6	3.05	0.15575	50.3	7	3.7	19	96.8
294	2	27	TRI9469	resource	0.92135	0.906314	62.4	2.8408	22.8	2.74	0.1246	44.51	6.5	3.6	17.3	84
295	2	26	SWHurtig	elite	0.928811	0.907763	71.2	3.02684	22.8	3.12	0.13276	41.89	6.8	3.5	17.2	66.8
296	2	25	Dichter	elite	0.928848	0.916115	67.2	2.68264	21	3.2	0.12774	39.31	6.7	3.5	16.9	109
297	2	24	Position	elite	0.933933	0.919722	63.6	2.73294	21	3.03	0.13014	42.29	6.5	3.6	17.1	96.8
298	2	23	TRI11274	resource	0.912136	0.890664	60.4	2.88892	21.4	2.82	0.135	47.09	6.6	3.7	18.1	90.8
299	2	22	Apache	elite	0.926706	0.902455	62.4	2.79678	21.4	2.92	0.13069	44.26	6.9	3.6	18.1	83.6
300	2	21	TRI1081	resource	0.917462	0.901799	45.2	2.58548	23.4	1.93	0.11049	54.31	7.3	3.9	20.8	68.4
301	1	20	Türkis	elite	0.946435	0.931624	63	3.19876	20.4	3.09	0.1568	50.57	6.8	3.8	18.9	117.6
302	1	19	Torrild	elite	0.922965	0.910731	60	3.00488	21.8	2.75	0.13784	49.87	6.7	3.7	18.7	89.4
303	1	18	P05311	elite	0.950404	0.93472	51.2	2.59108	16	3.2	0.16194	50.5	6.8	3.7	18.8	101.6
304	1	17	Prinz	elite	0.944569	0.938125	53.2	2.5963	18.8	2.83	0.1381	48.42	6.8	3.7	18.5	100.4
305	1	16	Welford	elite	0.914165	0.906493	57.8	2.5737	20.8	2.78	0.12374	44.02	6.9	3.6	18.1	106.4
306	1	15	CPBTW130	elite	0.955554	0.943502	65.2	3.07508	21	3.1	0.14643	47.05	7	3.6	19	96.4
307	1	14	Lars	elite	0.93697	0.91689	57.4	2.9335	22.6	2.54	0.1298	48.85	6.8	3.7	18.7	109
308	1	13	Fregata	elite	0.92923	0.915541	58.8	2.01268	22.4	2.63	0.08985	40.68	6.9	3.5	17.5	81.6
309	1	12	Fridolin	elite	0.929582	0.907427	59.6	2.91588	22.2	2.68	0.13135	48.67	7	3.7	18.9	97.4
310	1	11	TRIB69	resource	0.884803	0.862464	62.8	2.48394	20.8	3.02	0.11942	38.9	6.9	3.4	17.4	56.6
311	1	10	TRI24730	resource	0.922166	0.905905	47.4	1.80942	23.8	1.99	0.07603	36.26	6.6	3.3	15.6	64.6
312	1	9	TRI21034	resource	0.925769	0.910194	69.6	2.77388	25.4	2.74	0.10921	38.87	6.8	3.4	16.7	51.6
313	1	8	TRI16644	resource	0.942767	0.928117	52	2.74824	19.6	2.65	0.14022	51.44	7	3.8	19.4	89.6
314	1	7	TRI12707	resource	0.897758	0.883288	44.2	2.30558	20.4	2.17	0.11302	50.98	7	3.7	19.3	72.4
315	1	6	TRI11803	resource	0.919258	0.906633	44.8	1.90106	20	2.24	0.09505	40.65	6.6	3.5	16.7	62.8
316	1	5	TRI9604	resource	0.914806	0.900715	47.6	2.2179	20.4	2.33	0.10872	45.08	6.7	3.7	18.3	68.8
317	1	4	TRI7918	resource	0.906463	0.889892	53.2	2.03726	22.8	2.33	0.08935	36.57	6.4	3.4	15.8	50.4
318	1	3	TRI5121	resource	0.952775	0.928654	55.6	2.2009	22	2.53	0.10004	38.82	6.6	3.3	16.1	70.4
319	1	2	TRI4585	resource	0.920319	0.912064	56.2	2.5292	20.4	2.75	0.12398	43.37	7	3.6	18.5	63.2
320	1	1	TRI1008	resource	0.929042	0.912232	62.6	2.92004	22.6	2.77	0.12921	45.76	7	3.6	18.5	89
321	1	1	TRI1068	resource	0.943653	0.927699	63.4	2.8949	24	2.64	0.12062	43.49	7	3.5	18.1	61.4
322	1	2	Pionier	elite	0.968305	0.953552	64	2.64714	20.4	3.14	0.12976	40.93	6.5	3.5	16.9	79
323	1	3	TRI5153	resource	0.917315	0.903565	53.2	2.4865	21.8	2.44	0.11406	46.02	6.9	3.6	18.4	84.8
324	1	4	TRI7916	resource	0.870135	0.856184	57.8	2.34062	26	2.22	0.09002	44.38	6.7	3.4	16.9	53.2
325	1	5	TRI9655	resource	0.891083	0.877182	57.6	2.61356	22.8	2.53	0.11463	44.1	6.6	3.5	17.2	64.4
326	1	6	TRI11784	resource	0.915452	0.894247	48.6	2.22958	21.8	2.23	0.10227	45	6.9	3.5	17.6	69.2
327	1	7	TRI12829	resource	0.911033	0.885753	54.2	2.47914	21.4	2.53	0.11585	44.04	6.9	3.6	18.2	64.6
328	1	8	TRI16553	resource	0.907925	0.893251	53.4	2.54324	21.2	2.52	0.11996	45.82	6.9	3.6	18	82
329	1	9	TRI21088	resource	0.921642	0.904832	56.2	2.23804	21.4	2.63	0.10458	38.49	6	3.6	16.1	70
330	1	10	TRI24652	resource	0.903898	0.885163	47.8	2.11016	21.2	2.25	0.09954	41.52	7	3.4	17.3	79.4
331	1	11	TRIB81	resource	0.897261	0.884765	52.4	2.40326	21.6	2.43	0.11126	44.55	6.8	3.5	17.5	52
332	1	12	Eurojet	elite	0.918865	0.903625	45.6	2.585	20.2	2.26	0.12797	55.06	7.3	3.9	20.7	105.2
333	1	13	Izyda	elite	0.933677	0.917715	44.8	2.14084	19.4	2.31	0.11035	46.23	6.7	3.6	18	94.6
334	1	14	Kosack	elite	0.931526	0.914046	64.8	2.83498	22.2	2.92	0.1277	42.93	6.9	3.4	17.4	90.8
335	1	15	Deben	elite	0.936335	0.92778	59.4	2.99016	20.6	2.88	0.14515	48.74	7.3	3.6	19.1	105.2
336	1	16	Zebedee	elite	0.924219	0.899749	71.2	3.25654	24.6	2.89	0.13238	45.62	7.1	3.6	19.1	121.2
337	1	17	Ramiro	elite	0.940129	0.925852	53	3.08144	19	2.79	0.16218	55.41	7.6	3.7	20.4	97
338	1	18	P05312	elite	0.926648	0.897879	55.6	2.37684	19.2	2.9	0.12379	42.41	6.5	3.4	16.3	101.6
339	1	19	Ketchum	elite	0.952749	0.93952	82.2	4.23012	21.2	3.88	0.19953	50.65	7	3.8	19.5	112
340	1	20	Tulsa	elite	0.959775	0.944415	91.4	3.68152	21.8	4.19	0.16888	39.96	6.4	3.6	16.9	110.8
341	2	21	Julius	elite	0.946945	0.93507	62.2	3.08142	20	3.11	0.15407	48.75	7	3.7	18.7	85
342	2	22	TRI6840	resource	0.908235	0.903431	47.4	2.50532	18	2.63	0.13918	49.71	7.1	3.7	19.5	86
578	1	18	KWSAurum	elite	0.940233	0.922354	54	2.83782	19	2.84	0.14936	51.56	7	3.8	19.3	99.2
344	2	24	Ramiro	elite	0.961012	0.940416	54.2	2.66348	19.4	2.79	0.13729	47.22	7.4	3.5	18.7	71.2
345	2	25	TRI4955	resource	0.933302	0.922241	47.4	2.14844	22.2	2.14	0.09678	44.27	6.7	3.6	17.5	55.6
346	2	26	Marksman	elite	0.921487	0.898692	68.4	3.09704	22.8	3	0.13584	43.59	6.9	3.5	17.5	93.6
347	2	27	TRI16859	resource	0.901104	0.888508	47.2	1.75154	21.4	2.21	0.08185	36.57	7.1	3.1	16.1	64.8
348	2	28	Apache	elite	0.921168	0.892786	56.8	2.6431	21.2	2.68	0.12467	45.83	6.9	3.6	18.1	97.8
349	2	29	Welford	elite	0.936996	0.922911	63.4	2.64134	20.2	3.14	0.13076	40.99	6.8	3.5	17.7	95.2
350	2	30	Arina	elite	0.921431	0.907221	45.6	2.13578	18.6	2.45	0.11483	44.96	6.6	3.6	17.3	89.4
351	2	31	Apache	elite	0.910753	0.880299	55.2	2.34034	21.6	2.56	0.10835	42.27	6.9	3.5	17.4	94
352	2	32	Hereward	elite	0.913073	0.882675	68	3.09502	22.8	2.98	0.13575	44.12	6.9	3.5	18	108.4
353	2	33	TRI11057	resource	0.921053	0.900689	51	2.39848	20.6	2.48	0.11643	46.28	7	3.7	18.6	91.6
354	2	34	TRI9597	resource	0.92963	0.915651	71.6	3.2249	22.6	3.17	0.14269	45.08	7	3.6	18.9	82
355	2	35	TRI11767	resource	0.909284	0.892	50.8	2.58124	22.6	2.25	0.11421	48.98	7.2	3.6	19.3	60.8
356	2	36	Kobiera	elite	0.932538	0.911814	59.4	2.7252	20.6	2.88	0.13229	45.34	7	3.6	18.5	91.2
357	2	37	Markiza	elite	0.927223	0.907312	61.8	2.81498	21.4	2.89	0.13154	45.18	7.2	3.6	19.1	81.8
358	2	38	Haven	elite	0.927179	0.914201	68.2	3.61318	21.8	3.13	0.16574	51.98	7.2	3.8	20.1	85.2
359	2	39	Apache	elite	0.948616	0.918226	65.4	3.06812	21.2	3.08	0.14472	46.95	7	3.6	18.7	85.8
360	2	40	TRI17248	resource	0.909345	0.890878	53	2.84424	24.2	2.19	0.11753	51.02	7	3.8	19.2	70.8
361	2	40	TRI1068	resource	0.924552	0.9154	45.6	2.09534	23.2	1.97	0.09032	45.22	6.9	3.6	17.9	56
362	2	39	Xenos	elite	0.936038	0.917459	53.6	2.7825	20.6	2.6	0.13507	50.93	7	3.8	19.1	93.4
363	2	38	TRI10399	resource	0.951639	0.937098	50	2.4389	18	2.78	0.13549	47.7	6.7	3.6	17.9	64
364	2	37	Lynx	elite	0.888921	0.874108	49.4	2.55836	23	2.15	0.11123	50.6	7.2	3.7	19.4	100.6
365	2	36	Wydma	elite	0.907856	0.895089	59.2	2.77234	22.8	2.6	0.12159	45.81	6.7	3.6	17.7	93.2
366	2	35	Boregar	elite	0.959138	0.944736	58.2	3.09528	18.6	3.13	0.16641	52.08	7	3.7	19.4	80
367	2	34	TRI29458	resource	0.925372	0.90513	62.6	3.21212	20.8	3.01	0.15443	50.32	7.2	3.7	19.8	90.8
368	2	33	Toronto	elite	0.922814	0.899712	60.4	2.26186	22.8	2.65	0.0992	41.62	6.6	3.4	16.8	91.6
369	2	32	Orestis	elite	0.958747	0.946323	66.4	3.4147	21.4	3.1	0.15957	50.27	6.9	3.8	19.3	108.8
370	2	31	Solstice	elite	0.946536	0.93292	65.2	3.31214	20.8	3.13	0.15924	50.18	6.9	3.7	19	96
371	2	30	TRI3788	resource	0.950535	0.943014	48.6	2.79266	19	2.56	0.14698	56.61	7	3.9	20.8	68.4
372	2	29	TRI23739	resource	0.934572	0.923683	41.4	2.30742	18	2.3	0.12819	54.83	7.1	3.9	20.4	83.2
373	2	28	Travix	elite	0.927669	0.916996	69.2	3.2522	23.2	2.98	0.14018	46.61	7.1	3.6	18.6	110.8
374	2	27	TRI5393	resource	0.930317	0.911152	64	2.8209	19.8	3.23	0.14247	44.12	6.6	3.5	17.4	48.4
375	2	26	TRI21088	resource	0.905548	0.880602	46.4	2.32526	21.2	2.19	0.10968	49.45	6.6	3.8	18.3	82
376	2	25	Kleber	elite	0.9487	0.930867	65.8	3.2915	19.8	3.32	0.16624	49.76	6.7	3.8	18.7	100.4
377	2	24	TRI5164	resource	0.900485	0.889675	50.6	2.66852	21.4	2.36	0.1247	52.17	7	3.8	19.7	79.2
378	2	23	Herzog	elite	0.89393	0.88396	51.6	2.46408	20.8	2.48	0.11847	46.02	6.7	3.7	17.8	101.6
379	2	22	Taifun	elite	0.903067	0.890654	47	2.24904	19.2	2.45	0.11714	46.26	6.9	3.5	17.7	90.4
380	2	21	Hanseat	elite	0.862289	0.853981	50.2	2.65022	19.8	2.54	0.13385	52.88	7.2	3.7	19.9	106.2
381	1	20	Tukan	elite	0.904332	0.905685	55.4	2.60926	17.8	3.11	0.14659	47.08	6.7	3.7	18.3	98.8
382	1	19	Gallant	elite	0.911319	0.896266	58.6	3.02734	20	2.93	0.15137	50.03	7.4	3.6	19.5	112
383	1	18	Baguette11	elite	0.92235	0.909512	55.8	2.41958	19	2.94	0.12735	43.23	6.6	3.5	17.1	98.6
384	1	17	Renan	elite	0.921732	0.902482	40.8	2.18884	18.4	2.22	0.11896	53.28	7.9	3.6	20	85.6
385	1	16	Xi19	elite	0.918351	0.90095	75.8	3.78038	23.4	3.24	0.16155	49.5	6.7	3.8	18.5	99
386	1	15	Duxford	elite	0.963479	0.952817	74.4	3.80006	22	3.38	0.17273	50.67	6.7	3.8	18.5	114.8
387	1	14	Aperitiv	elite	0.912618	0.908578	59.2	2.6523	22.4	2.64	0.11841	44.46	6.9	3.6	18.4	102
388	1	13	Kobiera	elite	0.934441	0.915248	62	2.87392	21.8	2.84	0.13183	46.76	6.9	3.7	18.7	96.8
389	1	12	Eriwan	elite	0.900051	0.8816	42.4	1.96464	21.2	2	0.09267	46.13	7.3	3.5	18.5	99.4
390	1	11	Andi	elite	0.933394	0.925151	61.2	2.67148	20.2	3.03	0.13225	43.84	6.9	3.7	18.4	73
391	1	10	TRI24519	resource	0.905595	0.902128	44.8	1.95916	23.6	1.9	0.08302	43.13	6.8	3.6	17.7	52.4
392	1	9	TRI21173	resource	0.908571	0.893296	47.8	1.9237	23.6	2.03	0.08151	39.75	6.6	3.4	16.3	60.2
393	1	8	TRI16546	resource	0.92851	0.906156	60.6	2.73738	20	3.03	0.13687	44.84	7.1	3.6	18.2	82.6
394	1	7	Apache	elite	0.915704	0.890837	59	2.72692	19.8	2.98	0.13772	45.49	6.8	3.6	18	86.2
395	1	6	TRI11767	resource	0.911163	0.889462	46.8	2.2488	22.2	2.11	0.1013	45.08	6.9	3.5	17.8	85.2
396	1	5	Apache	elite	0.894958	0.863522	49	2.1381	20.2	2.43	0.10585	43.59	6.8	3.5	17.6	85.6
397	1	4	TRI7907	resource	0.893385	0.890382	42.8	1.88216	15.8	2.71	0.11912	43.72	7.1	3.3	17.4	59.4
398	1	3	TRI5164	resource	0.893152	0.881498	42.8	2.15546	20.2	2.12	0.10671	50.47	7	3.8	19.5	72
399	1	2	TRI4256	resource	0.929525	0.924457	32.6	1.88968	16.8	1.94	0.11248	57.79	7.1	3.9	20.4	60.4
400	1	1	TRI1081	resource	0.91868	0.908271	39.6	2.1471	23	1.72	0.09335	52.16	7.3	3.8	20	68.4
401	1	1	TRI1109	resource	0.92526	0.914774	54.6	2.4209	21.2	2.58	0.11419	44.14	7.1	3.5	17.8	70.4
402	1	2	TRI4249	resource	0.920102	0.908479	48	2.50408	19.6	2.45	0.12776	51.95	7.1	3.7	19.6	64.6
403	1	3	TRI5167	resource	0.872044	0.856997	38.2	1.54366	18.4	2.08	0.08389	40.47	6.9	3.4	17	54.4
404	1	4	TRI7893	resource	0.903863	0.887146	36.6	2.24418	18.2	2.01	0.12331	61.48	7.7	3.9	22.6	60.8
405	1	5	TRI9993	resource	0.918116	0.899571	43.6	1.85648	20.6	2.12	0.09012	42.66	6.7	3.6	17.5	67.6
406	1	6	Apache	elite	0.92597	0.890082	61.4	2.78394	21.4	2.87	0.13009	45.65	7	3.6	18.3	92.8
407	1	7	Apache	elite	0.922222	0.881661	57.4	2.4615	20.8	2.76	0.11834	43.36	6.8	3.5	17.5	90.8
408	1	8	Apache	elite	0.931387	0.90664	69.6	3.22894	21.4	3.25	0.15089	46.9	7	3.6	18.4	92.2
409	1	9	TRI21379	resource	0.881117	0.863032	45.8	2.06804	23	1.99	0.08991	44.38	6.9	3.5	17.8	50.4
410	1	10	TRI24403	resource	0.927889	0.90515	46.6	2.222	20.6	2.26	0.10786	47.22	7.1	3.6	18.8	82.8
411	1	11	Ambition	elite	0.906992	0.898521	48.8	2.52394	20	2.44	0.1262	51.6	7.5	3.7	20.1	79.8
412	1	12	Capo	elite	0.908041	0.89744	47.2	2.39906	19	2.48	0.12627	51.09	7	3.7	18.9	103
413	1	13	KobraPlus	elite	0.922102	0.904778	53.8	2.69168	19.6	2.74	0.13733	49.89	7	3.8	19.4	102.2
414	1	14	Sailor	elite	0.938982	0.920596	57.4	2.677	18.4	3.12	0.14549	46.67	6.8	3.7	18.1	110.4
415	1	15	Einstein	elite	0.926632	0.914069	65.2	2.91164	21	3.1	0.13865	44.69	6.7	3.5	17.4	112.2
416	1	16	Velocity	elite	0.923602	0.916734	56.2	2.73514	19	2.96	0.14395	48.12	6.5	3.7	18.3	89.4
417	1	17	Savannah	elite	0.928995	0.925237	61.4	3.09244	19.2	3.2	0.16106	48.37	7.3	3.8	19.7	123.4
418	1	18	H05606	elite	0.920822	0.907788	49.6	2.81456	17.8	2.79	0.15812	56.71	7.5	3.8	21.1	106.2
419	1	19	Kingdom	elite	0.958443	0.948113	76.6	4.00258	21.6	3.55	0.1853	51.71	6.8	3.8	19	123.4
420	1	20	Tuareg	elite	0.913789	0.904784	55.2	2.67556	21.4	2.58	0.12503	47.87	6.9	3.7	18.4	115.2
421	2	21	TRI24232	resource	0.922643	0.908826	55.4	2.49564	22.4	2.47	0.11141	44.98	6.8	3.6	17.8	73.6
422	2	22	Zebedee	elite	0.914969	0.893942	64.4	3.03338	23.2	2.78	0.13075	47.32	7.1	3.7	19.2	86.4
423	2	23	TRI6838	resource	0.88274	0.866145	38	1.57866	20.8	1.83	0.0759	41.47	6.7	3.5	16.7	89.6
424	2	24	TRIB25	resource	0.921606	0.914933	61	2.8645	20.6	2.96	0.13905	46.18	7.1	3.7	18.7	88
425	2	25	TRI8455	resource	0.894966	0.879807	45.2	2.3747	21.4	2.11	0.11097	51.51	7	3.8	19.6	88.8
426	2	26	TRI4968	resource	0.909813	0.895894	47.8	2.20088	21.8	2.19	0.10096	46.06	6.8	3.7	18.4	59.6
427	2	27	TRI3701	resource	0.909416	0.898379	38.8	1.7277	20.2	1.92	0.08553	44.31	7	3.5	18.2	39.6
428	2	28	TRI13026	resource	0.953598	0.938355	38.2	2.03924	17	2.25	0.11996	53.35	7.3	3.7	20.1	58.8
429	2	29	Apache	elite	0.93995	0.869187	67.8	3.03838	21.2	3.2	0.14332	44.91	6.9	3.6	18.2	94.4
430	2	30	TRI22325	resource	0.931203	0.921985	52	2.47286	20.2	2.57	0.12242	47.6	6.7	3.7	18.3	92.4
431	2	31	Tuareg	elite	0.942164	0.93491	62	2.8936	20.2	3.07	0.14325	45.94	6.8	3.7	18.3	94
432	2	32	TRI7916	resource	0.921421	0.906592	76.4	3.4929	25.2	3.03	0.13861	45.44	7	3.7	18.8	52.8
433	2	33	TRI15185	resource	0.930506	0.914894	54.4	2.73808	16.8	3.24	0.16298	49.33	6.8	3.7	18.6	60.4
434	2	34	KobraPlus	elite	0.888648	0.864199	53.4	2.4825	20.6	2.59	0.12051	46.55	6.9	3.6	18.3	87.8
435	2	35	OstkaStrzelecka	elite	0.946261	0.926939	65	2.87926	19.6	3.32	0.1469	43.35	6.7	3.6	17.9	76.8
436	2	36	TRI11972	resource	0.891266	0.877396	39	1.88116	18	2.17	0.10451	47.14	6.9	3.7	19	56.4
437	2	37	TRI4980	resource	0.889162	0.883952	48.2	2.01318	23	2.1	0.08753	42.19	6.9	3.5	17.4	50.8
438	2	38	TRI13584	resource	0.858367	0.843656	42.4	2.0711	20.4	2.08	0.10152	48.05	7.2	3.8	19.8	76
439	2	39	Muszelka	elite	0.93179	0.919405	64.8	3.14122	21.6	3	0.14543	48.22	6.8	3.7	18.5	84.4
440	2	40	TRI21447	resource	0.930235	0.915201	52.6	2.50346	23	2.29	0.10885	47.29	6.9	3.6	18.5	77.8
441	2	40	Sokrates	elite	0.90362	0.888965	49.2	2.33006	21	2.34	0.11096	46.72	6.8	3.7	18.1	86
442	2	39	Stava	elite	0.936399	0.921233	60.2	2.46634	20.8	2.89	0.11857	40.53	7	3.4	17.4	72.8
443	2	38	Kingdom	elite	0.91076	0.899511	56	2.47396	21.6	2.59	0.11454	43.65	6.5	3.5	16.9	85.2
444	2	37	TRI4765	resource	0.938108	0.927917	57.4	2.37772	22.4	2.56	0.10615	41.97	6.6	3.5	16.7	60
445	2	36	Apache	elite	0.919524	0.897556	60.8	2.95642	21.6	2.81	0.13687	48.46	6.9	3.7	18.7	73.2
446	2	35	TRI9433	resource	0.904492	0.8871	55.4	2.57144	22.4	2.47	0.1148	45.89	6.6	3.6	17.7	77.2
447	2	34	Natula	elite	0.929488	0.889197	66.2	2.6184	26	2.55	0.10071	39.64	6.8	3.5	17.5	59.2
448	2	33	TRI4672	resource	0.897005	0.882564	44.4	2.11294	23.4	1.9	0.0903	46.43	7.1	3.6	18.7	60.4
449	2	32	TRI25248	resource	0.930073	0.92182	52	2.30488	20.6	2.52	0.11189	43.65	6.7	3.6	17.7	63.2
450	2	31	Naridana	elite	0.900622	0.878248	61.2	2.99678	23.6	2.59	0.12698	48.79	7.2	3.7	19.6	91.2
451	2	30	Altamira	elite	0.960313	0.94347	64.4	3.56276	18.6	3.46	0.19155	55.82	7	3.9	20.2	101.2
452	2	29	Skalmeje	elite	0.918063	0.906463	63.8	2.98568	22	2.9	0.13571	46.59	6.8	3.7	18.4	94.6
453	2	28	TRI14895	resource	0.869387	0.8611	58.4	2.42604	24	2.43	0.10109	42.01	7	3.5	17.6	78.6
454	2	27	Soissons	elite	0.938291	0.918655	58.8	2.02662	19.4	3.03	0.10446	41.02	6.5	3.5	16.7	104.6
455	2	26	Amundsen	elite	0.907412	0.892018	58.4	2.86644	22.6	2.58	0.12683	48.67	6.6	3.7	18.2	100
456	2	25	Musketeer	elite	0.917479	0.894953	59.6	2.72784	21.6	2.76	0.12629	44.13	6.8	3.5	17.5	124
457	2	24	TRI16818	resource	0.910158	0.890555	53.8	2.5686	21.2	2.54	0.12116	48.16	7	3.6	18.8	82.4
458	2	23	Apache	elite	0.917162	0.894323	49.4	2.38552	19.6	2.52	0.12171	47.63	6.8	3.6	18.3	93.2
459	2	22	TRI11826	resource	0.910713	0.895632	46.4	2.30708	21.8	2.13	0.10583	49.49	7.2	3.6	19.1	78.8
460	2	21	Marin	elite	0.89296	0.881225	39.4	2.07204	18.2	2.16	0.11385	50.25	7.3	3.7	19.6	121.2
461	1	20	Transit	elite	0.954605	0.940129	53.8	2.81832	18.6	2.89	0.15152	51.14	7	3.8	19.6	104
462	1	19	Amundsen	elite	0.925623	0.912316	64.4	3.28236	22.4	2.88	0.14653	50.12	6.7	3.8	18.9	103.2
463	1	18	Bryza	elite	0.93526	0.91808	43.8	2.1839	19	2.31	0.11494	49.15	7.1	3.6	18.5	116.4
464	1	17	Slejpner	elite	0.946933	0.939959	73	3.5647	20.4	3.58	0.17474	48.72	7.1	3.7	18.9	112.4
465	1	16	Timber	elite	0.921477	0.907537	68.4	3.29742	22	3.11	0.14988	46.1	7	3.6	18	104
466	1	15	Gatsby	elite	0.924435	0.912075	59.6	2.41584	20.4	2.92	0.11842	40.27	6.8	3.4	17.4	103.8
467	1	14	Zawisza	elite	0.907478	0.891875	52.2	2.33804	22.2	2.35	0.10532	44.15	6.5	3.6	17.2	104
468	1	13	Korweta	elite	0.948763	0.921436	60.8	2.91914	21.2	2.87	0.1377	48.19	7.1	3.7	19.1	100.4
469	1	12	Antonius	elite	0.922254	0.902869	56	2.61182	21	2.67	0.12437	45.87	6.9	3.6	18.3	102.8
470	1	11	Bill	elite	0.897485	0.884959	43.2	2.05656	19.2	2.25	0.10711	47.06	6.8	3.7	18.5	83.2
471	1	10	TRI24232	resource	0.906176	0.892057	49.6	2.11992	23	2.16	0.09217	42.17	6.7	3.5	17	63.6
472	1	9	TRI21421	resource	0.924826	0.911457	56.2	2.36492	23	2.44	0.10282	40.88	6.6	3.4	16.6	83
473	1	8	TRI16405	resource	0.951201	0.935046	58.6	2.79008	18.4	3.18	0.15163	46.99	6.8	3.6	18.1	86.2
474	1	7	TRI13026	resource	0.928022	0.914137	39.6	2.14106	17.6	2.25	0.12165	53.97	7.2	3.7	19.8	60.4
475	1	6	TRI11374	resource	0.910627	0.895924	53.8	2.08736	23.4	2.3	0.0892	37.32	6.6	3.2	15.6	54.4
476	1	5	TRI10050	resource	0.906318	0.880936	44.6	1.82276	20.4	2.19	0.08935	40.18	6.7	3.4	16.8	60
477	1	4	TRI7865	resource	0.914342	0.899764	38.6	1.95792	19	2.03	0.10305	50.2	7	3.6	18.9	50
478	1	3	TRI5393	resource	0.91899	0.904735	49.8	2.18238	17.4	2.86	0.12542	43.78	6.6	3.5	17.2	60.8
479	1	2	TRI4189	resource	0.919628	0.91173	46.4	1.95426	21.4	2.17	0.09132	41.58	6.9	3.5	17.5	46.2
480	1	1	TRI1135	resource	0.933516	0.925395	58	2.78476	22.4	2.59	0.12432	46.35	7.4	3.5	19.2	62.8
481	1	1	TRI1205	resource	0.928155	0.912072	54.6	2.78232	19.6	2.79	0.14196	51.06	7	3.9	20	73
482	1	2	TRI3818	resource	0.918038	0.903	48.2	2.32876	21.2	2.27	0.10985	48.72	7	3.7	19.4	50.8
483	1	3	TRI5463	resource	0.935648	0.925329	54.2	2.18146	23	2.36	0.09485	40.48	6.7	3.5	17.6	40.8
484	1	4	TRI7838	resource	0.874309	0.868432	32	1.83632	19.4	1.65	0.09466	57.35	7.5	3.8	21.3	40
485	1	5	Apache	elite	0.891959	0.865898	53.2	2.4687	19.2	2.77	0.12858	46.42	6.8	3.6	17.9	69
486	1	6	TRI11372	resource	0.909818	0.891104	43.2	2.28376	20.4	2.12	0.11195	52.8	7.2	3.7	19.6	81.2
487	1	7	TRI13201	resource	0.936395	0.922986	55.2	2.5855	21.8	2.53	0.1186	47.15	6.9	3.7	18.8	74.4
488	1	8	TRI15252	resource	0.940457	0.926971	54.8	2.5449	20.4	2.69	0.12475	46.51	7.2	3.6	18.9	72.2
489	1	9	Apache	elite	0.899302	0.876592	48.6	2.31006	21	2.31	0.11	47.65	6.8	3.6	18.2	86
490	1	10	TRI24136	resource	0.904864	0.890578	38.2	1.98684	18.4	2.08	0.10798	52.32	7.5	3.6	19.8	68
491	1	11	Cassiopeia	elite	0.934148	0.91981	56.6	3.00106	21	2.7	0.14291	53.28	7.3	4	21.3	83.4
492	1	12	Achat	elite	0.925724	0.916827	49	2.44424	21	2.33	0.11639	50.16	7	3.8	19.3	102.6
493	1	13	Legenda	elite	0.877823	0.866619	57.4	2.8313	21	2.73	0.13482	49.76	6.8	3.7	18.4	103
494	1	14	Wydma	elite	0.902022	0.88215	57	2.61698	20.4	2.79	0.12828	46.32	6.7	3.6	17.7	95.6
495	1	15	Gladiator	elite	0.948835	0.930952	75.8	3.53996	21.2	3.58	0.16698	46.92	6.9	3.7	18.6	112.8
496	1	16	Solstice	elite	0.957131	0.942172	78	3.90814	21.4	3.64	0.18262	50.2	6.8	3.8	19	111.6
497	1	17	Sperber	elite	0.917598	0.904995	50.4	2.58806	20.6	2.45	0.12563	50.66	6.6	3.8	18.6	85
498	1	18	Trappe	elite	0.93107	0.91282	45.6	2.1359	19.8	2.3	0.10787	46.87	6.9	3.6	18.2	116.6
499	1	19	Boregar	elite	0.956971	0.941252	55.8	2.96872	19	2.94	0.15625	53.44	7.1	3.7	19.4	80
500	1	20	Toronto	elite	0.907139	0.888999	50	2.37158	21.4	2.34	0.11082	47.53	6.9	3.6	18.4	107.2
501	2	21	Rywalka	elite	0.916402	0.900714	64.2	3.3972	22.4	2.87	0.15166	53.33	7.1	3.9	20.2	97.2
502	2	22	Rainer	elite	0.939808	0.922701	51.4	2.66872	19.6	2.62	0.13616	51.58	6.8	3.8	18.7	108.8
503	2	23	Apache	elite	0.916744	0.898139	57.2	3.08124	20.6	2.78	0.14957	54.22	7.1	3.8	19.9	90.8
504	2	24	Apache	elite	0.928143	0.894041	69	3.27136	21.4	3.22	0.15287	47.93	6.9	3.7	18.6	86
505	2	25	TRI1008	resource	0.907661	0.900417	52.2	2.2737	23	2.27	0.09886	42.27	6.8	3.5	17.5	50
506	2	26	Estica	elite	0.922084	0.911196	60	3.00482	21.4	2.8	0.14041	48.61	7.5	3.6	19.6	86.4
507	2	27	Glasgow	elite	0.949338	0.931464	69.6	3.10328	22.4	3.11	0.13854	44.74	6.7	3.6	17.7	98.4
508	2	28	TRI1571	resource	0.91878	0.904119	73.8	3.64252	25.4	2.91	0.14341	46.29	7.2	3.6	19	43.6
509	2	29	TRI19517	resource	0.918947	0.899385	64	2.60146	25	2.56	0.10406	40.91	6.8	3.6	17.7	39.6
510	2	30	Apache	elite	0.95842	0.906629	81	3.91428	21.4	3.79	0.18291	47.89	7	3.7	18.7	82
511	2	31	TRI16644	resource	0.938243	0.926257	57.2	2.91824	20	2.86	0.14591	50.55	7	3.7	19.1	94
512	2	32	Türkis	elite	0.935758	0.926428	61	3.01316	20.4	2.99	0.1477	49.45	6.7	3.8	18.6	101.8
513	2	33	Solitär	elite	0.864055	0.849711	47.4	1.87056	22.4	2.12	0.08351	39.74	6.5	3.5	16.5	81
514	2	34	TRI4884	resource	0.933702	0.889691	54.6	2.67694	21	2.6	0.12747	46.84	7	3.6	18.3	90
515	2	35	Fidelius	elite	0.936516	0.912273	59.4	2.93148	20	2.97	0.14657	47.73	7.1	3.6	18.8	91
516	2	36	Kampana	elite	0.932633	0.919725	65.4	3.24734	21.4	3.06	0.15174	48.91	7.1	3.6	18.9	76.8
517	2	37	TRI11823	resource	0.892411	0.885011	39.8	1.87402	18.4	2.16	0.10185	46.21	7.6	3.4	18.6	56
518	2	38	Torkil	elite	0.941185	0.925437	54.2	2.74276	19.2	2.82	0.14285	50.11	7.3	3.7	19.6	98.8
519	2	39	TRI24519	resource	0.901578	0.888223	52.6	2.31434	22.6	2.33	0.1024	43.52	6.8	3.5	17.4	55.2
520	2	40	Eriwan	elite	0.920449	0.903061	51	2.3747	21.2	2.41	0.11201	45.69	7.4	3.5	18.6	80.4
521	2	40	Mascot	elite	0.924606	0.907312	71.8	3.30512	22.6	3.18	0.14624	45.59	6.7	3.6	17.7	87.4
522	2	39	TRI9604	resource	0.92039	0.906287	56.6	2.73156	21.4	2.64	0.12764	47.71	6.7	3.8	18.6	79
523	2	38	P06079	elite	0.946915	0.925956	60	2.72094	17.4	3.45	0.15638	43.99	6.6	3.6	17.6	74.6
524	2	37	TRI20130	resource	0.927704	0.912952	47.6	2.09378	21	2.27	0.0997	43.39	6.7	3.6	17.5	76.8
525	2	36	Ambition	elite	0.908739	0.895374	48.8	2.79694	19.2	2.54	0.14567	56.51	7.5	3.8	20.9	82.8
526	2	35	TRI1109	resource	0.932835	0.922084	55.2	2.44392	22.4	2.46	0.1091	42.97	6.7	3.6	17.4	54
527	2	34	Apache	elite	0.899215	0.883996	47.6	2.11418	22.4	2.13	0.09438	43.5	6.6	3.6	17.5	64.4
528	2	33	TRI21016	resource	0.900252	0.884947	33.8	1.54708	21.2	1.59	0.07298	44.24	7.1	3.6	18.5	49.8
529	2	32	TRI2353	resource	0.945357	0.933334	47.2	1.9363	20.8	2.27	0.09309	39.03	6.7	3.4	16.5	52.4
530	2	31	Cassiopeia	elite	0.945851	0.93282	70.6	3.38546	22.2	3.18	0.1525	47.08	7.1	3.7	19.6	97
531	2	30	Ibis	elite	0.903799	0.89084	51	2.58146	20	2.55	0.12907	49.36	6.7	3.8	18.8	82.6
532	2	29	TRI11374	resource	0.911927	0.903014	53.2	2.29548	23.6	2.25	0.09727	40.61	6.7	3.4	16.5	54.2
533	2	28	Solist	elite	0.953718	0.93977	63.4	2.99962	21.2	2.99	0.14149	46.41	7.2	3.7	19.1	95.2
534	2	27	Slejpner	elite	0.974924	0.965917	85	4.33882	21.4	3.97	0.20275	50.72	7.2	3.8	19.9	82.4
535	2	26	Apache	elite	0.913781	0.893132	49.4	2.53642	20	2.47	0.12682	50.75	7	3.8	19.3	85.2
536	2	25	TRIB69	resource	0.926036	0.900226	76.2	2.85372	20.6	3.7	0.13853	37.56	6.9	3.4	17	84
537	2	24	Battalion	elite	0.93733	0.902497	73.6	3.33608	22.6	3.26	0.14761	45.09	6.7	3.6	17.8	103.8
538	2	23	Contur	elite	0.949683	0.92057	66	2.94544	19.6	3.37	0.15028	43.99	6.6	3.6	17.4	85.2
539	2	22	TRI7709	resource	0.935889	0.931043	40.6	1.50254	19.8	2.05	0.07589	35.75	6.7	3.2	15.9	61
540	2	21	TRI4997	resource	0.921413	0.908541	55.4	2.34338	22.8	2.43	0.10278	41.36	7	3.4	17.4	57.6
541	1	20	Toras	elite	0.93828	0.920238	66.4	3.24482	21.8	3.05	0.14884	48.02	6.8	3.8	18.6	92.4
542	1	19	Expert	elite	0.902126	0.891372	44	2.45668	20.2	2.18	0.12162	53.94	7.2	3.8	20	99.6
543	1	18	Vanek	elite	0.897942	0.8819	50.8	2.74928	19.2	2.65	0.14319	52.91	6.9	3.8	19.4	98.4
544	1	17	Travix	elite	0.903187	0.89392	54.2	2.72144	21.6	2.51	0.12599	49.57	7.3	3.7	19.5	108
545	1	16	Soissons	elite	0.922012	0.899804	55.6	2.45604	19.2	2.9	0.12792	42.93	6.6	3.6	17.2	89.8
546	1	15	Glasgow	elite	0.942005	0.926365	74.8	3.51038	23.8	3.14	0.14749	46.16	6.8	3.7	18.4	106.6
547	1	14	Tonacja	elite	0.930866	0.919961	51.4	2.72768	18.4	2.79	0.14824	51.12	7.3	3.7	19.7	97.2
548	1	13	Markiza	elite	0.884264	0.873382	56.6	3.05994	21	2.7	0.14571	52.24	7.4	3.8	20.8	97.8
549	1	12	Zanatan	elite	0.923264	0.910485	64	2.8883	20.6	3.11	0.14021	43.85	6.6	3.7	17.7	85.8
550	1	11	Contur	elite	0.933249	0.909552	57.8	2.57028	20	2.89	0.12851	44.02	6.7	3.7	18	61.6
551	1	10	TRI24096	resource	0.926795	0.91428	50	2.05632	20.4	2.45	0.1008	39.96	6.7	3.4	16.6	73.2
552	1	9	TRI21447	resource	0.884465	0.875856	41.6	2.1471	20	2.08	0.10736	49.49	7.4	3.6	19.8	58
553	1	8	TRI15185	resource	0.937951	0.92647	62.8	3.15556	18	3.49	0.17531	48.95	6.8	3.7	18.6	62
554	1	7	TRI13205	resource	0.930192	0.915391	48.4	2.2262	17	2.85	0.13095	45.23	7	3.6	18.3	75
555	1	6	TRI11301	resource	0.905454	0.895083	42.4	2.21434	19.2	2.21	0.11533	51.06	7.4	3.6	19.5	81.4
556	1	5	TRI10149	resource	0.896773	0.880149	41	1.8381	21.4	1.92	0.08589	44.23	6.8	3.7	18.1	77.8
557	1	4	TRI7748	resource	0.91502	0.905124	51.6	2.37012	22.2	2.32	0.10676	45.19	6.8	3.5	17.5	64.6
558	1	3	TRI6729	resource	0.946297	0.930777	46.6	2.45908	18.8	2.48	0.1308	51.96	7.1	3.7	19.6	69.2
559	1	2	TRI3788	resource	0.905228	0.897079	41.4	2.18984	19.4	2.13	0.11288	51.81	6.7	3.9	19.4	50.4
560	1	1	TRI1218	resource	0.903125	0.888367	59.2	2.79458	24	2.47	0.11644	44.29	6.8	3.5	17.1	77.8
561	1	1	TRI1273	resource	0.915843	0.901246	58.4	2.6997	23.4	2.5	0.11537	45.48	6.9	3.6	17.9	67.4
562	1	2	TRI3741	resource	0.934452	0.924837	46.2	2.36548	18.8	2.46	0.12582	50.09	7.4	3.7	20.1	61.4
563	1	3	TRI6838	resource	0.894389	0.871692	42.2	1.9277	20.6	2.05	0.09358	44.77	6.8	3.6	17.5	72
564	1	4	TRI7709	resource	0.96338	0.953037	48.4	1.63432	20.6	2.35	0.07934	33.44	6.7	3.1	15.5	40.8
565	1	5	TRI10169	resource	0.919491	0.907596	40.8	2.21816	21.4	1.91	0.10365	53.61	7.1	3.9	20	59.6
566	1	6	TRI11274	resource	0.898768	0.87396	55.2	2.76924	22.2	2.49	0.12474	49.07	6.6	3.8	18.5	76.6
567	1	7	Apache	elite	0.906184	0.880841	51.6	2.44712	21	2.46	0.11653	46.31	7	3.6	18.1	81.6
568	1	8	TRI14997	resource	0.864097	0.855181	48	2.51908	22	2.18	0.1145	51.69	7	3.7	18.9	71.4
569	1	9	TRI21847	resource	0.943316	0.930814	54	2.63004	21.2	2.55	0.12406	47.67	6.8	3.7	18.5	79
570	1	10	TRI23983	resource	0.916881	0.900892	50	2.5267	22	2.27	0.11485	49.76	7.3	3.6	19.1	64.4
571	1	11	Fastnet	elite	0.912175	0.895717	62.8	3.1362	21.6	2.91	0.14519	48.81	7.1	3.7	19	78.8
572	1	12	Tuscan	elite	0.920516	0.904398	78.4	4.21522	22.6	3.47	0.18651	52.95	7.2	3.9	20.4	99.6
573	1	13	Mewa	elite	0.950641	0.938988	53	2.94984	18.4	2.88	0.16032	53.26	7.2	3.9	20.1	95.6
574	1	14	Sukces	elite	0.970204	0.964465	58.2	2.96126	18.2	3.2	0.16271	50	7.1	3.8	19.9	78.8
575	1	15	Gulliver	elite	0.92271	0.911742	54.2	2.93464	20	2.71	0.14673	52.91	7.2	3.8	20.1	109.2
576	1	16	Robigus	elite	0.915509	0.906999	54.8	2.42378	21.4	2.56	0.11326	42.96	6.9	3.5	17.6	91.2
577	1	17	Viscount	elite	0.929498	0.917777	55.6	2.59032	19.4	2.87	0.13352	45.67	7.2	3.6	19.1	101.6
610	2	31	KWSChamsin	elite	0.938011	0.91198	72.8	3.39914	21	3.47	0.16186	46.87	7	3.6	18.4	86.8
579	1	19	Phare	elite	0.936546	0.922956	79	3.90718	22.4	3.53	0.17443	48.44	7	3.7	19	85.6
580	1	20	Tommi	elite	0.916553	0.903909	62	2.9216	21.4	2.9	0.13652	46.1	6.7	3.6	17.8	94.4
581	2	21	Tambor	elite	0.901277	0.888724	51.8	2.3379	20.8	2.49	0.1124	43.32	6.3	3.6	16.9	105.8
582	2	22	Bill	elite	0.933975	0.919457	59.6	2.95542	19.6	3.04	0.15079	48.93	6.8	3.8	19.1	112.4
583	2	23	Expert	elite	0.918423	0.898822	58.8	3.39774	21.4	2.75	0.15877	56.52	7.5	3.9	21.1	94.8
584	2	24	Smuga	elite	0.934754	0.921158	66.4	3.20394	20	3.32	0.1602	47.46	6.9	3.6	18.4	88
585	2	25	Apache	elite	0.921222	0.901084	54.2	2.81048	20	2.71	0.14052	50.65	7	3.8	19.3	88.2
586	2	26	TRI4249	resource	0.893581	0.883766	42.2	2.12054	20.2	2.09	0.10498	48.94	7	3.7	18.9	59.8
587	2	27	TRI1205	resource	0.91835	0.904488	55.8	2.75026	21	2.66	0.13096	48.28	6.9	3.8	19.4	59.2
588	2	28	TRI7865	resource	0.929049	0.908954	44.4	2.1207	19.2	2.31	0.11045	46.76	7.1	3.5	18.4	49.6
589	2	29	TRIB52	resource	0.935974	0.908748	63.8	3.06498	20.6	3.1	0.14879	47.25	7	3.7	18.6	55.6
590	2	30	TRI7923	resource	0.908023	0.898825	43	2.05704	23	1.87	0.08944	45.16	7	3.5	18.2	59.8
591	2	31	TRI1273	resource	0.93808	0.919923	59.8	2.65598	22.8	2.62	0.11649	43.6	6.7	3.6	17.2	62.8
592	2	32	Apache	elite	0.955322	0.930017	79.2	3.83314	21.2	3.74	0.18081	47.9	7	3.7	18.8	64.8
593	2	33	Aperitiv	elite	0.914118	0.89365	64.2	3.38778	21.8	2.94	0.1554	52.26	6.9	3.9	19.7	100.4
594	2	34	TRI15252	resource	0.892932	0.875712	47.8	2.43462	20.6	2.32	0.11819	50.29	6.9	3.7	18.8	86.6
595	2	35	TRI25204	resource	0.920649	0.906091	53.2	2.24328	22	2.42	0.10197	42.11	7.1	3.5	18.4	73.2
596	2	36	Trintella	elite	0.936806	0.927029	60	3.10538	20.2	2.97	0.15373	51.75	7.4	3.8	20.6	76.4
597	2	37	TRI1008	resource	0.91416	0.898954	43	2.18516	20	2.15	0.10926	50.68	7.1	3.8	19.8	70.4
598	2	38	SWTataros	elite	0.910011	0.885877	54.8	2.12264	20	2.74	0.10613	38.45	6.4	3.4	16.1	76.8
599	2	39	TRI11784	resource	0.92265	0.903699	49.8	2.02045	21.8	2.28	0.09268	45.12	7	3.5	18.3	59.6
600	2	40	TRI9655	resource	0.939135	0.916549	77.6	3.70686	23	3.37	0.16117	47.77	6.7	3.7	18.3	60
601	2	40	Hereford	elite	0.958775	0.938567	75.2	3.68906	21	3.58	0.17567	49.6	7.1	3.7	19.2	87.8
602	2	39	Deben	elite	0.949616	0.94174	59.6	3.04764	19.2	3.1	0.15873	51.75	7.3	3.8	20.2	76.4
603	2	38	TRI4667	resource	0.942103	0.922662	52	2.34594	24.6	2.11	0.09536	45.62	7	3.5	18.1	57.6
604	2	37	Lona	elite	0.891756	0.879658	51.4	2.40414	20	2.57	0.12021	44.59	6.8	3.5	17.4	56
605	2	36	TRI119	resource	0.925847	0.909019	54.2	2.4596	24	2.26	0.10248	46.1	6.9	3.6	18.2	52
606	2	35	Tobak	elite	0.934886	0.922255	68.8	3.35678	21.8	3.16	0.15398	49.16	6.7	3.8	19.2	89.2
607	2	34	Sultan	elite	0.941045	0.927747	63	3.47502	20.6	3.06	0.16869	55.27	7.3	3.9	20.8	110.8
608	2	33	TRI13580	resource	0.927586	0.873651	52.4	1.83204	20.8	2.52	0.08808	35.17	6.4	3.3	15.2	91.2
609	2	32	Finezja	elite	0.939532	0.919005	62	2.85302	21.4	2.9	0.13332	46.33	6.9	3.6	18	86
623	1	18	KWSChamsin	elite	0.924815	0.911825	55.6	2.89264	19	2.93	0.15224	51.97	7.1	3.7	19.2	101.8
611	2	30	TRI23767	resource	0.965144	0.956112	60.6	2.58606	21	2.89	0.12315	42.64	7	3.5	17.9	68.4
612	2	29	TRI13205	resource	0.953153	0.936944	52.6	2.35778	16	3.29	0.14736	44.68	7	3.5	18	69.4
613	2	28	Ambrosia	elite	0.928835	0.914887	67.4	3.03308	21	3.21	0.14443	45.32	7	3.6	18.4	97.4
614	2	27	TRI19754	resource	0.942848	0.930866	47.8	2.2797	22.4	2.13	0.10177	45.78	6.8	3.6	18.2	58.4
615	2	26	Gladiator	elite	0.923943	0.911427	65.2	2.9452	21	3.1	0.14025	45.94	7	3.7	18.7	93.6
616	2	25	TRI4808	resource	0.908154	0.899453	45.4	1.93744	23	1.97	0.08424	42.64	7	3.5	17.5	44.2
617	2	24	TRI10169	resource	0.939652	0.929628	44.4	2.5169	21.2	2.09	0.11872	56.56	7.2	3.9	20.6	72.4
618	2	23	Apache	elite	0.93235	0.90812	66	3.23796	20.6	3.2	0.15718	48.81	7	3.7	19.3	94
619	2	22	Sophytra	elite	0.904116	0.892846	57.6	2.94884	23.8	2.42	0.1239	51.11	6.8	3.7	18.5	102
620	2	21	TRI16405	resource	0.892942	0.877767	39.6	1.9302	15.8	2.51	0.12216	48.64	6.9	3.6	18.2	96.2
621	1	20	Tarso	elite	0.92006	0.905456	57.8	2.54354	20.6	2.81	0.12347	43.91	6.7	3.6	17.3	93.8
622	1	19	Altamira	elite	0.931858	0.920488	51.2	2.85902	18.2	2.81	0.15709	56.08	6.9	3.9	20	109.4
343	2	23	KWSScirocco	elite	0.918856	0.894657	46.4	2.37594	20.2	2.3	0.11762	50.56	7.2	3.6	19	78.8
624	1	17	Philius	elite	0.911531	0.896402	50.6	2.35488	21	2.41	0.11214	46.31	6.7	3.6	18	98.6
625	1	16	Oakley	elite	0.932976	0.921443	66.2	3.34574	21.2	3.12	0.15782	50.69	7	3.8	19.6	104.6
626	1	15	Humber	elite	0.939302	0.926992	65.8	3.39798	20.8	3.16	0.16336	51.51	6.8	3.9	19.5	118.8
627	1	14	Smuga	elite	0.893553	0.882231	51.2	2.58004	20	2.56	0.129	50.12	6.9	3.7	19	95.2
628	1	13	Muza	elite	0.929501	0.911623	55	2.55954	19.8	2.78	0.12927	44.65	6.6	3.6	17.3	105.2
629	1	12	Trintella	elite	0.962181	0.952938	63.6	3.1599	20.2	3.15	0.15643	49.43	7.4	3.7	20.1	96.8
630	1	11	Frument	elite	0.951401	0.938042	56.8	2.58894	19.2	2.96	0.13484	44.86	7.1	3.6	18.8	80.8
631	1	10	TRI23767	resource	0.938403	0.931697	59.2	2.79308	20.4	2.9	0.13692	46.98	7.2	3.6	19.1	50.8
632	1	9	TRI21997	resource	0.914855	0.903098	44.6	2.47514	20	2.23	0.12376	55.36	7.4	3.8	20.6	73.8
633	1	8	TRI14895	resource	0.943843	0.928911	57.2	3.30346	23.2	2.47	0.14239	41.64	7	3.4	17.3	72
634	1	7	Glaucus	elite	0.925005	0.912427	58.4	2.42162	20.6	2.83	0.11755	49.8	7	3.8	19	86.6
635	1	6	TRI11244	resource	0.944271	0.924243	46.8	1.82888	18	2.6	0.1016	46.5	6.9	3.6	18.2	66.4
636	1	5	TRI10182	resource	0.942457	0.920688	50.4	2.38966	18	2.8	0.13276	47.27	7.3	3.4	18.4	64.8
637	1	4	TRI7694	resource	0.916888	0.903443	43	1.8444	19.8	2.17	0.09315	43.18	6.3	3.6	16.4	64
638	1	3	TRI6840	resource	0.922135	0.910892	46	2.19882	18.6	2.47	0.11822	46.04	6.9	3.6	18.2	66.8
639	1	2	TRI3701	resource	0.912331	0.90477	38.2	2.09172	17	2.25	0.12304	54.74	7	3.8	19.8	45.6
640	1	1	TRI1342	resource	0.916354	0.899896	55.2	2.73178	23.6	2.34	0.11575	47.59	6.9	3.7	19.2	63.6
641	1	1	TRI1388	resource	0.907478	0.897939	40.4	1.60814	19.8	2.04	0.08122	39.75	6.6	3.3	16.1	62.6
642	1	2	TRI3372	resource	0.847615	0.828462	37.6	1.89528	20.6	1.83	0.092	47.88	7.2	3.6	18.9	61.4
643	1	3	TRI6868	resource	0.912849	0.906746	40.2	1.66382	19	2.12	0.08757	41.05	6.7	3.5	17	52.4
644	1	4	TRI7444	resource	0.92284	0.910407	55.8	2.1837	21.8	2.56	0.10017	39.07	6.7	3.5	16.8	71.2
645	1	5	TRI10316	resource	0.938374	0.919293	68.6	3.11698	24	2.86	0.12987	45.22	6.5	3.6	17.1	53.2
646	1	6	TRI11226	resource	0.922073	0.914207	46.4	2.3397	18.6	2.49	0.12579	50.39	6.9	3.7	18.6	67
647	1	7	Apache	elite	0.893829	0.869543	46.6	2.10308	20	2.33	0.10515	44.81	6.8	3.5	17.4	80.4
648	1	8	TRI14318	resource	0.918274	0.899727	47.6	2.42998	20.6	2.31	0.11796	51.05	6.7	3.8	18.3	84
649	1	9	TRI22325	resource	0.900413	0.869929	50.4	2.07626	21	2.4	0.09887	41.35	6.4	3.5	16.3	72
650	1	10	TRI23739	resource	0.920681	0.910587	38.8	2.27608	17.6	2.2	0.12932	58.98	7.1	3.9	20.8	89.8
651	1	11	Hereford	elite	0.915593	0.908621	54	2.43998	19.2	2.81	0.12708	44.98	7.1	3.5	17.9	71.6
652	1	12	Torkil	elite	0.931925	0.922676	64.4	3.03706	20	3.22	0.15185	47.11	7.3	3.6	18.7	120.4
653	1	13	Nadobna	elite	0.93367	0.900353	59	2.3986	22.6	2.61	0.10613	38.65	6.6	3.5	16.4	80.2
654	1	14	Satyna	elite	0.936423	0.916416	61.6	2.99702	19.8	3.11	0.15136	48.9	7.4	3.6	19.4	97.6
655	1	15	Hyperion	elite	0.958467	0.940122	66.8	3.20148	19.2	3.48	0.16674	48.28	6.7	3.7	18.1	104.8
656	1	16	Musketeer	elite	0.937528	0.905371	74	3.40804	22.4	3.3	0.15214	44.11	6.8	3.6	17.4	125
657	1	17	Caesar	elite	0.899869	0.884894	43.2	2.24522	19.2	2.25	0.11694	51.94	6.9	3.8	19.3	89.8
658	1	18	KWSScirocco	elite	0.889556	0.874467	42.2	2.14038	18	2.34	0.11891	50.57	7.1	3.6	18.6	87.2
659	1	19	Skalmeje	elite	0.917774	0.899978	65.8	2.84314	22.6	2.91	0.1258	42.97	6.6	3.6	17.2	94.2
660	1	20	Tambor	elite	0.932831	0.921959	58.6	2.98942	21.2	2.76	0.14101	49.49	6.4	3.8	18.1	NA
661	2	21	Gatsby	elite	0.913475	0.902874	60	2.3656	21.2	2.83	0.11158	39.47	6.4	3.4	16.4	112
662	2	22	Mewa	elite	0.938423	0.924888	49.6	2.68536	17.8	2.79	0.15086	51.83	7.1	3.9	19.9	96.8
663	2	24	Corsaire	elite	0.898797	0.8867	73.4	2.38534	23.4	3.14	0.10194	45.03	7.1	3.6	18.9	64.2
664	2	25	TRI21847	resource	0.960081	0.945526	78	4.20978	21	3.71	0.20047	54.06	7.1	3.9	20.3	84.4
665	2	26	TRI12829	resource	0.899425	0.88767	47	2.18128	21.4	2.2	0.10193	46.47	6.6	3.7	17.9	89.6
666	2	27	SWTopper	elite	0.91472	0.894496	52.6	2.63342	21.2	2.48	0.12422	50.08	7.1	3.8	19.8	76
667	2	28	Isengrain	elite	0.942479	0.923301	59.2	3.03236	19.2	3.08	0.15794	49.49	6.4	3.8	18	73.8
668	2	29	H05606	elite	0.945993	0.932047	58.2	3.12184	19.2	3.03	0.1626	53.95	6.7	3.8	18.9	112.8
669	2	30	TRI6899	resource	0.918522	0.902241	54.4	3.0634	18.6	2.92	0.1647	55.9	7.3	3.8	20.7	83
670	2	31	TRI11226	resource	0.929315	0.916081	50	2.65636	20.6	2.43	0.12895	52.92	7	3.8	19.7	72
671	2	32	TRI21034	resource	0.922145	0.911818	42	2.062	20.2	2.08	0.10208	48.87	6.7	3.6	17.6	77.2
672	2	33	TRI5153	resource	0.902209	0.883441	78	3.04974	26.2	2.98	0.1164	39.28	7	3.4	17.5	37.6
673	2	23	TRI19848	resource	0.937175	0.92655	54.2	2.86574	21.6	2.51	0.13267	52.74	7.1	3.8	19.8	75.2
674	2	34	Eurojet	elite	0.917674	0.897667	47	2.32204	18.8	2.5	0.12351	50.13	6.8	3.6	18.4	92.4
675	2	35	Apache	elite	0.922442	0.895881	61	2.9405	20.6	2.96	0.14274	47.51	6.9	3.6	18.2	80.6
676	2	36	Apache	elite	0.931966	0.902442	66	3.12784	22	3	0.14217	47.59	7.1	3.7	19	86
677	2	37	Potenzial	elite	0.919981	0.910565	54.4	2.31532	21.4	2.54	0.10819	43.38	6.6	3.5	17.1	88.8
678	2	38	Apache	elite	0.926871	0.900669	60.4	2.87316	21.2	2.85	0.13553	47.3	7	3.7	18.7	91.6
679	2	39	Intense	elite	0.953417	0.941641	72	3.74908	19.2	3.75	0.19526	52.33	7.4	3.7	20.3	90
680	2	40	Bryza	elite	0.915023	0.896732	43.8	2.10428	18.6	2.35	0.11313	48.43	7	3.5	18.4	97.2
681	2	40	Einstein	elite	0.959573	0.952121	69.2	3.437	21.2	3.26	0.16212	49.51	6.9	3.7	18.6	88
682	2	39	Robigus	elite	0.943035	0.929052	68.8	2.6735	20.4	3.37	0.13105	38.65	6.8	3.4	16.5	88.8
683	2	38	Tukan	elite	0.930377	0.916704	48.6	2.27658	18.8	2.59	0.12109	46.38	7	3.7	18.6	73.6
684	2	37	TRI13430	resource	0.907079	0.894282	49.2	2.0184	21.4	2.3	0.09432	41.01	6.4	3.5	16.1	46
685	2	36	Apache	elite	0.940989	0.919043	64.6	3.38094	21	3.08	0.161	51.8	7.1	3.8	19.7	69.4
686	2	35	Ares	elite	0.837761	0.830064	44.8	2.05436	21.4	2.09	0.096	45.67	6.8	3.6	18.2	78.8
687	2	34	Vanek	elite	0.932547	0.912034	65.6	3.22162	20.6	3.18	0.15639	48.93	7.1	3.8	19.4	60.4
688	2	33	TRI24730	resource	0.905137	0.891022	49.6	1.85584	23.2	2.14	0.07999	37.34	6.7	3.3	16	65.2
689	2	32	Hyperion	elite	0.948888	0.943838	64.6	3.46454	19.4	3.33	0.17858	53.53	7	3.8	19.6	94
690	2	31	Globus	elite	0.922569	0.909801	67.4	3.04904	19.6	3.44	0.15556	45.09	6.8	3.6	17.6	107.2
691	2	30	Gulliver	elite	0.954767	0.943521	67	3.65104	20.4	3.28	0.17897	54.21	7.3	3.9	20.3	117.2
692	2	29	CPBTW130	elite	0.960734	0.951966	65.4	3.2933	20	3.27	0.16467	50.09	7.1	3.7	19.5	100
693	2	28	Torrild	elite	0.928754	0.919542	57.4	2.94064	20.8	2.76	0.14138	50.97	6.7	3.8	19	85.2
694	2	27	Satyna	elite	0.945683	0.929051	60.6	2.99008	19.4	3.12	0.15413	48.89	7.4	3.6	19.3	83.4
695	2	26	TRI16767	resource	0.956841	0.943876	56.6	2.80804	20.6	2.75	0.13631	49.61	7	3.8	20	84.6
696	2	25	Phare	elite	0.908964	0.901702	61.4	2.97692	21.6	2.84	0.13782	48.44	6.8	3.7	18.4	100
697	2	24	Tower	elite	0.924514	0.91211	59.4	2.54198	21.8	2.72	0.1166	42.97	6.6	3.5	17.1	100.4
698	2	23	Limerick	elite	0.935551	0.923444	74	3.7762	21.4	3.46	0.17646	51.9	7	3.8	19.4	98.2
699	2	22	Apache	elite	0.877466	0.856117	47.2	2.29664	19	2.48	0.12088	48.69	6.9	3.7	18.6	94.6
700	2	21	Macro	elite	0.925712	0.900201	62.8	3.0494	21.2	2.96	0.14384	48.56	6.8	3.8	19	106
701	1	20	SWTopper	elite	0.932471	0.912052	60.2	2.88758	19.2	3.14	0.15039	48.01	6.4	3.8	17.8	NA
702	1	19	Sobi	elite	0.961642	0.949818	64.2	3.18054	18.4	3.49	0.17286	49.5	6.9	3.8	19	109.2
703	1	18	Marin	elite	0.905581	0.895893	40.6	2.22908	18.4	2.21	0.12115	52.86	7.5	3.8	20.9	112.2
704	1	17	Hussar	elite	0.903206	0.893657	53.4	2.59726	19.2	2.78	0.13527	48.54	7.4	3.6	19.5	104.4
705	1	16	Monty	elite	0.955354	0.93872	77.8	3.38532	21.4	3.64	0.15819	43.7	6.9	3.6	18.1	113.2
706	1	15	Istabraq	elite	0.920112	0.904866	60.4	2.83274	22.2	2.72	0.1276	46.94	6.9	3.7	18.5	113
707	1	14	Rubens	elite	0.938746	0.925418	68.2	2.8716	18.4	3.71	0.15607	42.18	6.5	3.5	17	80.2
708	1	13	Naridana	elite	0.917101	0.903146	49	2.42494	20.4	2.4	0.11887	49.16	7.3	3.7	19.7	101
709	1	12	Symbol	elite	0.962847	0.948922	59.6	3.09144	21.4	2.79	0.14446	51.68	7.3	3.8	20.2	111.6
710	1	11	Hereward	elite	0.933907	0.923134	60.8	3.10798	22	2.76	0.14127	50.89	7.1	3.8	20	74.4
711	1	10	TRI23279	resource	0.947137	0.935089	54.4	2.98874	20	2.72	0.14944	54.58	7.2	3.8	20.2	75.4
712	1	9	TRI22616	resource	0.92546	0.919781	47.2	2.23428	22	2.15	0.10156	46.96	7	3.6	18.6	54.4
713	1	8	TRI14296	resource	0.900276	0.890954	43.8	1.86908	21.2	2.07	0.08816	42.92	7.5	3.2	18.1	27.4
714	1	7	TRI13430	resource	0.942575	0.92899	63.6	2.67618	21.6	2.94	0.1239	41.92	6.7	3.5	16.8	52.6
715	1	6	TRI11190	resource	0.893947	0.884259	43	2.42548	18	2.39	0.13475	56.22	7.7	3.8	21.3	63.6
716	1	5	TRI10399	resource	0.941034	0.917745	46.6	2.08204	17.6	2.65	0.1183	44.32	6.6	3.5	16.9	63.2
717	1	4	TRI7421	resource	0.900421	0.887445	47.2	2.3804	21.2	2.23	0.11228	50.42	7.5	3.6	19.4	54.8
718	1	3	TRI6897	resource	0.905489	0.891755	43	2.36504	19.4	2.22	0.12191	55.3	7.1	3.9	20.6	78.4
719	1	2	Apache	elite	0.924365	0.901282	58.4	2.5096	20.4	2.86	0.12302	43.44	6.9	3.5	17.5	82.8
720	1	1	TRI1458	resource	0.920452	0.905627	49.6	2.24154	18.8	2.64	0.11923	45.71	6.9	3.5	17.9	62.8
721	1	1	TRI1571	resource	0.899948	0.88324	43	2.06308	23.8	1.81	0.08668	46.21	6.9	3.6	18.5	58.2
722	1	2	TRI2353	resource	0.931237	0.920514	49	2.07544	21.8	2.25	0.0952	42.21	6.9	3.4	17.4	45.6
723	1	3	TRI6899	resource	0.943166	0.930185	41.2	2.12102	19.6	2.1	0.10822	51.17	7.1	3.8	19.7	68.4
724	1	4	Apache	elite	0.923229	0.902789	61	3.17586	20.6	2.96	0.15417	51.8	7	3.8	19.2	87.2
725	1	5	TRI10409	resource	0.923113	0.905601	45.8	2.08046	18	2.54	0.11558	45.97	6.7	3.5	17.4	61.6
726	1	6	TRI11151	resource	0.909062	0.894543	64.6	2.7509	21.4	3.02	0.12855	40.74	6.5	3.5	16.7	58
727	1	7	Apache	elite	0.890416	0.847186	52.8	2.56044	20.2	2.61	0.12675	48.31	6.9	3.7	18.6	82.4
728	1	8	TRI14278	resource	0.914622	0.90297	42	2.107	21.2	1.98	0.09939	49.95	7.3	3.6	19.6	66.8
729	1	9	TRI23023	resource	0.917685	0.890386	56.8	2.4781	20	2.84	0.12391	43.63	6.8	3.5	17.7	55.2
730	1	10	TRI23266	resource	0.934112	0.925341	52	2.80754	19.6	2.65	0.14324	54	7	4	20.6	87.2
731	1	11	Portland	elite	0.941096	0.930241	66.2	3.12476	20.6	3.21	0.15169	47.41	7.1	3.6	18.5	86
732	1	12	Solist	elite	0.977268	0.961813	84.6	4.13874	20.8	4.07	0.19898	48.82	7.2	3.7	19.3	102
733	1	13	Nateja	elite	0.92463	0.910049	51.4	2.8937	19.8	2.6	0.14615	56.31	7.5	3.8	21.1	87.8
734	1	14	Rywalka	elite	0.935486	0.920494	73.2	3.83026	23.4	3.13	0.16369	52.24	7.1	3.8	20.1	103.2
735	1	15	Limerick	elite	0.953804	0.946023	87.4	5.4058	20.2	4.33	0.26761	59.13	7.3	4.1	21.4	96.2
736	1	16	Mascot	elite	0.921613	0.907761	72.4	3.45054	20.6	3.51	0.1675	47.7	6.7	3.7	18.3	113.2
737	1	17	Urban	elite	0.91696	0.903434	44	2.38366	19.8	2.22	0.12039	53.77	6.9	3.8	19.7	87.2
738	1	18	Taifun	elite	0.928356	0.911184	49.2	2.43616	18.6	2.65	0.13098	47.4	6.9	3.5	17.8	77.6
739	1	19	Sokrates	elite	0.922879	0.912985	51.2	2.63452	20.2	2.53	0.13042	51.25	7	3.8	19.2	97.8
740	1	20	Striker	elite	0.934609	0.91615	55.4	2.8069	21	2.64	0.13366	50.47	7.1	3.7	19.3	93.6
741	2	21	Rialto	elite	0.903768	0.887789	61.4	2.9037	22.6	2.72	0.12848	47.1	6.9	3.6	18	96
742	2	22	TRI1218	resource	0.870342	0.85755	45.6	2.09198	21.8	2.09	0.09596	43.62	6.7	3.5	17	67.2
743	2	23	Striker	elite	0.953447	0.933358	64.2	2.81562	20.6	3.12	0.13668	43.77	6.9	3.4	17.4	80.8
744	2	24	Oakley	elite	0.948466	0.938778	73	3.93208	20	3.65	0.1966	53.78	6.9	3.8	19.7	99.2
745	2	25	Apache	elite	0.899936	0.880942	56.2	2.72084	20.6	2.73	0.13208	48.26	6.9	3.7	18.4	76.4
746	2	26	Urban	elite	0.929827	0.909906	52.4	2.46976	20	2.62	0.12349	47.06	6.6	3.7	18.3	82
747	2	27	TRI7421	resource	0.897857	0.878774	44.6	2.21448	22	2.03	0.10066	49.6	7.3	3.6	18.7	51.6
748	2	28	TRI3818	resource	0.914904	0.89917	52.8	2.58564	24.2	2.18	0.10684	48.86	7.2	3.7	19.8	55.6
749	2	29	TRI7907	resource	0.92653	0.906863	56.4	2.59948	18.8	3	0.13827	46.18	7.1	3.4	17.6	43.4
750	2	30	Monsun	elite	0.90335	0.894003	48.4	2.55444	19.2	2.52	0.13304	52.64	7.2	3.7	19.3	95.2
751	2	31	Hybery	elite	0.926879	0.915015	68	3.41338	22	3.09	0.15515	50.53	7	3.8	19.2	102.2
752	2	32	Jantarka	elite	0.932922	0.915137	59.6	3.00774	21.8	2.73	0.13797	50.54	7.4	3.7	20	98.8
753	2	33	Brompton	elite	0.941479	0.933422	63	3.28154	19.6	3.21	0.16743	49.68	7.2	3.8	19.8	102.4
754	2	34	Velocity	elite	0.947257	0.928699	65	3.38234	20.4	3.19	0.1658	51.8	6.7	3.8	18.8	67.2
755	2	35	TRI4585	resource	0.905797	0.895803	50.2	2.41308	23.6	2.13	0.10225	46.25	6.8	3.7	18.1	59.2
756	2	36	Mikon	elite	0.903806	0.882019	53.4	2.37652	21	2.54	0.11317	44.64	6.8	3.5	17.8	70.8
757	2	37	Kosack	elite	0.902427	0.890241	51	2.35796	20.6	2.48	0.11446	46.1	6.9	3.5	18.1	76.8
758	2	38	Istabraq	elite	0.927504	0.914819	58.2	3.0478	21	2.77	0.14513	51.86	7.1	3.7	19.8	88.4
759	2	39	Glaucus	elite	0.951098	0.938714	65	3.38682	19.6	3.32	0.1728	52.52	7.1	3.8	19.9	90
760	2	40	Nateja	elite	0.940979	0.928631	57.4	3.16246	20.6	2.79	0.15352	54.98	7.4	3.8	20.8	85.6
761	2	40	TRI23126	resource	0.955876	0.934359	62.6	3.00048	17.8	3.52	0.16857	47.86	6.7	3.8	18.6	78.8
762	2	39	TRI52	resource	0.922619	0.910761	46	1.66808	22.4	2.05	0.07447	34.65	6.3	3.3	15.2	40.8
763	2	38	Apache	elite	0.930264	0.903437	60.2	2.86918	20.4	2.95	0.14065	47.61	7.1	3.7	18.8	72.4
764	2	37	P05311	elite	0.902566	0.886899	48	2.19906	16.4	2.93	0.13409	45.68	6.6	3.5	17.7	79.2
765	2	36	TRI24849	resource	0.883992	0.870898	32.6	0.98096	19	1.72	0.05163	28.97	6	3	13.3	40.4
766	2	35	Vitus	elite	0.934277	0.919651	62.8	3.18568	20.8	3.02	0.15316	48.79	6.4	3.7	17.5	84.4
767	2	34	TRI21379	resource	0.931368	0.919158	61	2.69682	24	2.54	0.11237	44.26	6.8	3.6	17.9	53.4
768	2	33	Apache	elite	0.902666	0.850849	54.4	2.57638	20.2	2.69	0.12754	47.14	6.9	3.6	18.2	88.8
769	2	32	Glaucus	elite	0.944888	0.923487	68.2	3.19692	20.4	3.34	0.15671	47.03	6.9	3.7	18.8	90
770	2	31	TRI23047	resource	0.923897	0.90892	39.8	2.07462	18.6	2.14	0.11154	52.95	7.4	3.7	20.2	79
771	2	30	TRI1458	resource	0.916832	0.903708	46.2	1.96798	18.2	2.54	0.10813	42.39	6.6	3.5	16.8	66.2
772	2	29	Apache	elite	0.941206	0.911727	61.2	2.98162	20.6	2.97	0.14474	48.66	7	3.7	19	87.2
773	2	28	TRI9470	resource	0.931899	0.91215	64	2.87264	24.4	2.62	0.11773	44.78	6.6	3.7	17.7	63
774	2	27	TRI29589	resource	0.947628	0.929276	54.6	2.50122	18	3.03	0.13896	45.77	7	3.7	18.6	68.6
775	2	26	TRI25327	resource	0.890051	0.876293	62.4	2.60508	21.2	2.94	0.12288	41.83	6.1	3.7	16.8	74
776	2	25	Batuta	elite	0.929481	0.908731	60	2.82562	19.6	3.06	0.14416	46.93	6.7	3.6	17.7	91.2
777	2	24	TRI11858	resource	0.954549	0.932323	57	2.94498	18.2	3.13	0.16181	52.09	7	3.9	20.2	61.4
778	2	23	TRI14318	resource	0.9219	0.910596	56.8	1.772	21.2	2.68	0.08358	30.98	5.9	3.2	13.6	41.2
779	2	22	TRI24136	resource	0.930938	0.917021	45.2	2.4853	17.8	2.54	0.13962	54.71	7.3	3.7	19.9	48
780	2	21	Apache	elite	0.913942	0.888788	51.4	2.72068	19.6	2.62	0.13881	52.45	7.1	3.8	19.4	78.6
781	1	20	Sophytra	elite	0.921627	0.91027	61	3.06214	22	2.77	0.13919	50.2	7	3.6	18.5	94
782	1	19	Solitär	elite	0.878175	0.864915	53.2	2.48072	21.4	2.49	0.11592	46.35	6.8	3.7	18.3	84
783	1	18	Monsun	elite	0.880174	0.867865	43.6	2.24894	19	2.29	0.11837	51.99	7.3	3.7	19.7	79.2
784	1	17	Alceste	elite	0.949622	0.939097	73	3.6965	21.2	3.44	0.17436	50.46	6.9	3.7	19.1	72.6
785	1	16	Marksman	elite	0.92175	0.890286	70.6	3.45266	22	3.21	0.15694	47.11	6.9	3.6	18.3	117
786	1	15	Malacca	elite	0.965647	0.951107	63.4	3.38178	20.4	3.11	0.16577	53.22	6.9	3.9	19.6	80.4
787	1	14	OstkaStrzelecka	elite	0.937458	0.844268	59.4	2.86978	18	3.3	0.15943	43.55	6.9	3.5	17.9	101.8
788	1	13	Nutka	elite	0.949581	0.923541	69.8	3.71872	19.8	3.53	0.18781	53.09	7.5	3.7	20.6	102.2
789	1	12	Smuggler	elite	0.969073	0.955742	71.2	3.78632	21.2	3.36	0.1786	52.92	7.3	3.8	20.6	108.4
790	1	11	Senat	elite	0.962713	0.953169	76.4	3.61928	20	3.82	0.18096	47.3	7.1	3.6	18.8	74.8
791	1	10	TRI23126	resource	0.939308	0.912393	56.8	2.8283	20	2.84	0.14142	49.86	6.7	3.7	18.4	83.2
792	1	9	TRI23047	resource	0.938353	0.926596	42.2	2.40484	18.8	2.24	0.12792	56.57	7.5	3.8	21	71
793	1	8	TRI13584	resource	0.943782	0.929037	56	3.07632	21.2	2.64	0.14511	54.91	7.5	3.9	21.5	83.4
794	1	7	TRI13580	resource	0.937958	0.898475	62.2	2.565	21.6	2.88	0.11875	41.26	6.6	3.5	16.7	81.6
795	1	6	TRI11057	resource	0.920923	0.902392	49	2.08	19.8	2.47	0.10505	42.33	6.8	3.5	17.3	74
796	1	5	TRI10515	resource	0.895473	0.887115	33	1.51096	17	1.94	0.08888	45.99	7.1	3.5	18.2	35.6
797	1	4	Julius	elite	0.89385	0.88352	57.4	3.08422	21.4	2.68	0.14412	53.45	7	3.8	19.8	72.8
798	1	3	TRI7028	resource	0.925433	0.916102	60.4	2.65138	23.8	2.54	0.1114	44.02	6.7	3.6	17.6	55.4
799	1	2	TRI1794	resource	0.930318	0.903478	65.2	2.8114	24	2.72	0.11714	43.29	6.9	3.6	18.3	53.6
800	1	1	TRI1591	resource	0.923894	0.916084	48.4	2.4199	20.4	2.37	0.11862	50.17	7.3	3.6	19.3	48.8

## Sheet: Spikelet based data (Eq. 8)
Plot	Replication	Block	Genotype	Population	Spikelet	Grain_number	Grain_yield(mg)
1	1	1	Apache	elite	1	0	0
1	1	1	Apache	elite	2	0.8	36.44
1	1	1	Apache	elite	3	2.6	120.3
1	1	1	Apache	elite	4	3	157.58
1	1	1	Apache	elite	5	3.6	193.56
1	1	1	Apache	elite	6	3.8	201.76
1	1	1	Apache	elite	7	4	213.24
1	1	1	Apache	elite	8	4	218.34
1	1	1	Apache	elite	9	4.4	238.44
1	1	1	Apache	elite	10	3.6	200.04
1	1	1	Apache	elite	11	3.8	203.46
1	1	1	Apache	elite	12	3.8	196.28
1	1	1	Apache	elite	13	3.6	176.26
1	1	1	Apache	elite	14	2.8	134.38
1	1	1	Apache	elite	15	3	135.06
1	1	1	Apache	elite	16	2.8	125.28
1	1	1	Apache	elite	17	2.4	110.62
1	1	1	Apache	elite	18	2.4	91.38
1	1	1	Apache	elite	19	2	79.12
1	1	1	Apache	elite	20	2	65.98
1	1	1	Apache	elite	21	1.5	47.275
2	1	2	TRI4884	resource	1	0.6	20.98
2	1	2	TRI4884	resource	2	2.4	101.86
2	1	2	TRI4884	resource	3	3	149.84
2	1	2	TRI4884	resource	4	3.4	161.32
2	1	2	TRI4884	resource	5	3.2	164.2
2	1	2	TRI4884	resource	6	3.6	174.28
2	1	2	TRI4884	resource	7	3.8	188.12
2	1	2	TRI4884	resource	8	3.2	162.16
2	1	2	TRI4884	resource	9	3.4	178.78
2	1	2	TRI4884	resource	10	3.6	180.56
2	1	2	TRI4884	resource	11	3.2	172.44
2	1	2	TRI4884	resource	12	3	152.7
2	1	2	TRI4884	resource	13	2.6	144.84
2	1	2	TRI4884	resource	14	3	139.72
2	1	2	TRI4884	resource	15	2.4	127.04
2	1	2	TRI4884	resource	16	2.6	123.88
2	1	2	TRI4884	resource	17	2.2	101.64
2	1	2	TRI4884	resource	18	2.4	112.5
2	1	2	TRI4884	resource	19	1.8	91.24
2	1	2	TRI4884	resource	20	2.2	104.64
2	1	2	TRI4884	resource	21	2	89.84
2	1	2	TRI4884	resource	22	1.8	83.42
2	1	2	TRI4884	resource	23	1.75	75.1
2	1	2	TRI4884	resource	24	1.5	58.25
2	1	2	TRI4884	resource	25	1	42.125
2	1	2	TRI4884	resource	26	2	84.5
2	1	2	TRI4884	resource	27	2	87.4
2	1	2	TRI4884	resource	28	2	50.6
3	1	3	TRI4955	resource	1	0.6	20.98
3	1	3	TRI4955	resource	2	2.2	72.6
3	1	3	TRI4955	resource	3	3	128.26
3	1	3	TRI4955	resource	4	2.8	128.56
3	1	3	TRI4955	resource	5	2.8	119.86
3	1	3	TRI4955	resource	6	2.6	121.9
3	1	3	TRI4955	resource	7	3	138.48
3	1	3	TRI4955	resource	8	2.6	116.48
3	1	3	TRI4955	resource	9	2.6	124.24
3	1	3	TRI4955	resource	10	2.4	112.28
3	1	3	TRI4955	resource	11	2.8	110.34
3	1	3	TRI4955	resource	12	2.4	112.04
3	1	3	TRI4955	resource	13	2.2	88.76
3	1	3	TRI4955	resource	14	2.2	98.66
3	1	3	TRI4955	resource	15	2	89.26
3	1	3	TRI4955	resource	16	2.2	96.28
3	1	3	TRI4955	resource	17	2.2	87.44
3	1	3	TRI4955	resource	18	1.8	77.64
3	1	3	TRI4955	resource	19	2	81.1
3	1	3	TRI4955	resource	20	2	75.84
3	1	3	TRI4955	resource	21	1.8	63.22
3	1	3	TRI4955	resource	22	1.8	54.8
3	1	3	TRI4955	resource	23	1.4	42.12
3	1	3	TRI4955	resource	24	2	59
4	1	4	TRI9332	resource	1	0.8	28.06
4	1	4	TRI9332	resource	2	1.6	71.24
4	1	4	TRI9332	resource	3	2.4	123.18
4	1	4	TRI9332	resource	4	2.8	142.88
4	1	4	TRI9332	resource	5	2.6	144.22
4	1	4	TRI9332	resource	6	3	159.78
4	1	4	TRI9332	resource	7	3	167.52
4	1	4	TRI9332	resource	8	3.2	187.54
4	1	4	TRI9332	resource	9	2.6	148.88
4	1	4	TRI9332	resource	10	3.2	194.98
4	1	4	TRI9332	resource	11	2.8	153.42
4	1	4	TRI9332	resource	12	3	181.68
4	1	4	TRI9332	resource	13	3	181.04
4	1	4	TRI9332	resource	14	3	168.16
4	1	4	TRI9332	resource	15	3.2	168.92
4	1	4	TRI9332	resource	16	2.4	132.98
4	1	4	TRI9332	resource	17	2	116.24
4	1	4	TRI9332	resource	18	2.2	114.72
4	1	4	TRI9332	resource	19	2	105.62
4	1	4	TRI9332	resource	20	2.2	101.12
4	1	4	TRI9332	resource	21	2	92.82
4	1	4	TRI9332	resource	22	1.66667	72.2333
5	1	5	TRI9433	resource	1	0	0
5	1	5	TRI9433	resource	2	0	0
5	1	5	TRI9433	resource	3	1.2	44.96
5	1	5	TRI9433	resource	4	2.4	97.14
5	1	5	TRI9433	resource	5	2.8	121
5	1	5	TRI9433	resource	6	3.4	139.16
5	1	5	TRI9433	resource	7	3.4	149.6
5	1	5	TRI9433	resource	8	3.6	151.68
5	1	5	TRI9433	resource	9	3.2	149.86
5	1	5	TRI9433	resource	10	3.6	167.52
5	1	5	TRI9433	resource	11	3.2	148.42
5	1	5	TRI9433	resource	12	3	150.38
5	1	5	TRI9433	resource	13	2.4	116.9
5	1	5	TRI9433	resource	14	3.2	158.12
5	1	5	TRI9433	resource	15	3	150.9
5	1	5	TRI9433	resource	16	3	143.76
5	1	5	TRI9433	resource	17	3	127.1
5	1	5	TRI9433	resource	18	2.4	94.72
5	1	5	TRI9433	resource	19	2.6	119.28
5	1	5	TRI9433	resource	20	2.2	100.46
5	1	5	TRI9433	resource	21	2	87.86
5	1	5	TRI9433	resource	22	1.4	58.62
5	1	5	TRI9433	resource	23	1.6	63.98
5	1	5	TRI9433	resource	24	1.5	45.925
5	1	5	TRI9433	resource	25	1	44.5
5	1	5	TRI9433	resource	26	2	65.3
6	1	6	TRI11900	resource	1	0	0
6	1	6	TRI11900	resource	2	1.4	62.34
6	1	6	TRI11900	resource	3	2.2	88.68
6	1	6	TRI11900	resource	4	2.8	153.2
6	1	6	TRI11900	resource	5	2.6	150.12
6	1	6	TRI11900	resource	6	2.8	175.5
6	1	6	TRI11900	resource	7	2.8	161.62
6	1	6	TRI11900	resource	8	3	192.14
6	1	6	TRI11900	resource	9	3	181.76
6	1	6	TRI11900	resource	10	3	182.36
6	1	6	TRI11900	resource	11	3	182.46
6	1	6	TRI11900	resource	12	3	188.4
6	1	6	TRI11900	resource	13	2.8	177.06
6	1	6	TRI11900	resource	14	2.8	168.28
6	1	6	TRI11900	resource	15	2.6	149.56
6	1	6	TRI11900	resource	16	2.6	133.46
6	1	6	TRI11900	resource	17	2	105.64
6	1	6	TRI11900	resource	18	2	116.1
6	1	6	TRI11900	resource	19	1.75	98.95
6	1	6	TRI11900	resource	20	2	102.933
6	1	6	TRI11900	resource	21	1	52.35
6	1	6	TRI11900	resource	22	2	100.8
7	1	7	TRI11902	resource	1	0	0
7	1	7	TRI11902	resource	2	0.6	24.46
7	1	7	TRI11902	resource	3	2.6	114.24
7	1	7	TRI11902	resource	4	3	130.56
7	1	7	TRI11902	resource	5	3	132.96
7	1	7	TRI11902	resource	6	3.4	153.34
7	1	7	TRI11902	resource	7	3.4	166
7	1	7	TRI11902	resource	8	3.6	165.98
7	1	7	TRI11902	resource	9	3.4	166.92
7	1	7	TRI11902	resource	10	3.4	163
7	1	7	TRI11902	resource	11	3.4	162.7
7	1	7	TRI11902	resource	12	2.8	145.2
7	1	7	TRI11902	resource	13	3	145.58
7	1	7	TRI11902	resource	14	3.2	151
7	1	7	TRI11902	resource	15	3.2	152.6
7	1	7	TRI11902	resource	16	3.2	138.1
7	1	7	TRI11902	resource	17	2.4	104.86
7	1	7	TRI11902	resource	18	2	87.96
7	1	7	TRI11902	resource	19	1.8	76.78
7	1	7	TRI11902	resource	20	1.6	62
7	1	7	TRI11902	resource	21	2	71.875
7	1	7	TRI11902	resource	22	1.66667	51.4667
7	1	7	TRI11902	resource	23	1	24.4
8	1	8	TRI19498	resource	1	0	0
8	1	8	TRI19498	resource	2	2.2	66.58
8	1	8	TRI19498	resource	3	3.2	105.78
8	1	8	TRI19498	resource	4	3.4	120.78
8	1	8	TRI19498	resource	5	3	113.14
8	1	8	TRI19498	resource	6	3.8	142.08
8	1	8	TRI19498	resource	7	3.2	125.32
8	1	8	TRI19498	resource	8	3.2	130.4
8	1	8	TRI19498	resource	9	3	117.18
8	1	8	TRI19498	resource	10	3.4	129.42
8	1	8	TRI19498	resource	11	3	125.24
8	1	8	TRI19498	resource	12	3	117.86
8	1	8	TRI19498	resource	13	2.8	99.22
8	1	8	TRI19498	resource	14	2.6	97.68
8	1	8	TRI19498	resource	15	2	73.12
8	1	8	TRI19498	resource	16	2	72.46
8	1	8	TRI19498	resource	17	2	60.64
8	1	8	TRI19498	resource	18	2	57.42
8	1	8	TRI19498	resource	19	1.8	41.42
8	1	8	TRI19498	resource	20	0.8	17.56
8	1	8	TRI19498	resource	21	1	27.0333
9	1	9	TRI19517	resource	1	0	0
9	1	9	TRI19517	resource	2	0.6	18.24
9	1	9	TRI19517	resource	3	1.8	72.26
9	1	9	TRI19517	resource	4	2.8	124
9	1	9	TRI19517	resource	5	3	130.46
9	1	9	TRI19517	resource	6	2.8	128.56
9	1	9	TRI19517	resource	7	2.6	122.78
9	1	9	TRI19517	resource	8	2.6	124.24
9	1	9	TRI19517	resource	9	2.2	104.28
9	1	9	TRI19517	resource	10	2.4	96.2
9	1	9	TRI19517	resource	11	3	139.7
9	1	9	TRI19517	resource	12	2.6	117.26
9	1	9	TRI19517	resource	13	2.8	118.22
9	1	9	TRI19517	resource	14	2.6	108.9
9	1	9	TRI19517	resource	15	2.6	113.94
9	1	9	TRI19517	resource	16	2.8	105.68
9	1	9	TRI19517	resource	17	2.4	104.92
9	1	9	TRI19517	resource	18	2	89.84
9	1	9	TRI19517	resource	19	2.2	98.6
9	1	9	TRI19517	resource	20	2	86.62
9	1	9	TRI19517	resource	21	2	84.26
9	1	9	TRI19517	resource	22	1.8	75.06
9	1	9	TRI19517	resource	23	2	79.76
9	1	9	TRI19517	resource	24	1.8	69
9	1	9	TRI19517	resource	25	1.2	44.14
9	1	9	TRI19517	resource	26	1.2	39.14
10	1	10	TRI29589	resource	1	0	0
10	1	10	TRI29589	resource	2	0.4	11.4
10	1	10	TRI29589	resource	3	2	81.4
10	1	10	TRI29589	resource	4	2.8	117.88
10	1	10	TRI29589	resource	5	3	149.94
10	1	10	TRI29589	resource	6	3.2	155.78
10	1	10	TRI29589	resource	7	3.8	189.18
10	1	10	TRI29589	resource	8	3.4	169.56
10	1	10	TRI29589	resource	9	3.6	191.14
10	1	10	TRI29589	resource	10	3.4	163.52
10	1	10	TRI29589	resource	11	3.4	166.6
10	1	10	TRI29589	resource	12	3.4	152.2
10	1	10	TRI29589	resource	13	3	135.64
10	1	10	TRI29589	resource	14	2.4	108.56
10	1	10	TRI29589	resource	15	2.2	97.04
10	1	10	TRI29589	resource	16	2	87.34
10	1	10	TRI29589	resource	17	2.25	94.475
10	1	10	TRI29589	resource	18	1.33333	46.6667
10	1	10	TRI29589	resource	19	2	83.3
11	1	11	Glaucus	elite	1	0	0
11	1	11	Glaucus	elite	2	1.4	56.7
11	1	11	Glaucus	elite	3	2.8	114.24
11	1	11	Glaucus	elite	4	3.4	168.62
11	1	11	Glaucus	elite	5	3.4	166.74
11	1	11	Glaucus	elite	6	3.2	161.88
11	1	11	Glaucus	elite	7	3.4	181.14
11	1	11	Glaucus	elite	8	3.6	178.1
11	1	11	Glaucus	elite	9	3.6	173.32
11	1	11	Glaucus	elite	10	4	198.52
11	1	11	Glaucus	elite	11	3.4	169.54
11	1	11	Glaucus	elite	12	3.6	179.54
11	1	11	Glaucus	elite	13	4	202.18
11	1	11	Glaucus	elite	14	3.2	165.92
11	1	11	Glaucus	elite	15	3	153.04
11	1	11	Glaucus	elite	16	2.8	137.44
11	1	11	Glaucus	elite	17	2.6	126.82
11	1	11	Glaucus	elite	18	2.6	125.94
11	1	11	Glaucus	elite	19	2.6	110.6
11	1	11	Glaucus	elite	20	2.2	92.12
11	1	11	Glaucus	elite	21	1.75	73.425
11	1	11	Glaucus	elite	22	2	80.0667
11	1	11	Glaucus	elite	23	2	62.9
12	1	12	Estica	elite	1	0	0
12	1	12	Estica	elite	2	0.4	11.04
12	1	12	Estica	elite	3	2.6	109.58
12	1	12	Estica	elite	4	2.8	126.92
12	1	12	Estica	elite	5	3.2	145.78
12	1	12	Estica	elite	6	3.4	161.4
12	1	12	Estica	elite	7	3.4	173.66
12	1	12	Estica	elite	8	3	134.6
12	1	12	Estica	elite	9	3.4	166.26
12	1	12	Estica	elite	10	3.6	180.28
12	1	12	Estica	elite	11	3.8	191.64
12	1	12	Estica	elite	12	3.6	185.18
12	1	12	Estica	elite	13	3.4	178.32
12	1	12	Estica	elite	14	3.2	163.2
12	1	12	Estica	elite	15	2.8	145.98
12	1	12	Estica	elite	16	2.8	137.22
12	1	12	Estica	elite	17	2.8	128.28
12	1	12	Estica	elite	18	2.6	111.68
12	1	12	Estica	elite	19	2.2	98.86
12	1	12	Estica	elite	20	2	76.42
12	1	12	Estica	elite	21	1.5	50.275
12	1	12	Estica	elite	22	1.33333	47.0667
12	1	12	Estica	elite	23	0.5	17.85
13	1	13	Rialto	elite	1	0	0
13	1	13	Rialto	elite	2	0.8	34.78
13	1	13	Rialto	elite	3	2.2	106.26
13	1	13	Rialto	elite	4	3.4	169.06
13	1	13	Rialto	elite	5	4	198.5
13	1	13	Rialto	elite	6	4.2	218.54
13	1	13	Rialto	elite	7	5	234.96
13	1	13	Rialto	elite	8	5	259.86
13	1	13	Rialto	elite	9	4.8	263.4
13	1	13	Rialto	elite	10	5	262.56
13	1	13	Rialto	elite	11	4.8	256.58
13	1	13	Rialto	elite	12	5	251.62
13	1	13	Rialto	elite	13	3.8	199.78
13	1	13	Rialto	elite	14	3.4	177.82
13	1	13	Rialto	elite	15	3.8	189.08
13	1	13	Rialto	elite	16	3.6	187.9
13	1	13	Rialto	elite	17	3.8	182.6
13	1	13	Rialto	elite	18	3	144.44
13	1	13	Rialto	elite	19	3	142.88
13	1	13	Rialto	elite	20	2.8	125.58
13	1	13	Rialto	elite	21	2.6	112.98
13	1	13	Rialto	elite	22	2	80.38
13	1	13	Rialto	elite	23	2	81.48
13	1	13	Rialto	elite	24	1	46.6
13	1	13	Rialto	elite	25	2	85.9
14	1	14	SWSkotte	elite	1	0.4	12.96
14	1	14	SWSkotte	elite	2	1.4	47.56
14	1	14	SWSkotte	elite	3	2.6	110.58
14	1	14	SWSkotte	elite	4	3.4	138.62
14	1	14	SWSkotte	elite	5	4	170.04
14	1	14	SWSkotte	elite	6	3.8	161.72
14	1	14	SWSkotte	elite	7	4.2	186.86
14	1	14	SWSkotte	elite	8	4.2	184.44
14	1	14	SWSkotte	elite	9	4.6	204
14	1	14	SWSkotte	elite	10	3.8	175.04
14	1	14	SWSkotte	elite	11	3.8	178.06
14	1	14	SWSkotte	elite	12	3.8	177.54
14	1	14	SWSkotte	elite	13	3.6	164.62
14	1	14	SWSkotte	elite	14	3.8	170.58
14	1	14	SWSkotte	elite	15	3.2	152.28
14	1	14	SWSkotte	elite	16	2.8	133.6
14	1	14	SWSkotte	elite	17	3.2	142.78
14	1	14	SWSkotte	elite	18	3	129.62
14	1	14	SWSkotte	elite	19	2.6	114.18
14	1	14	SWSkotte	elite	20	2.4	97.3
14	1	14	SWSkotte	elite	21	2.4	88.38
14	1	14	SWSkotte	elite	22	1.4	51.12
14	1	14	SWSkotte	elite	23	1.5	46.275
14	1	14	SWSkotte	elite	24	1.5	49.3
14	1	14	SWSkotte	elite	25	1	30.8
15	1	15	Alchemy	elite	1	0.2	8.16
15	1	15	Alchemy	elite	2	1.8	79.28
15	1	15	Alchemy	elite	3	3.2	146.36
15	1	15	Alchemy	elite	4	3.2	179.66
15	1	15	Alchemy	elite	5	3.6	190.2
15	1	15	Alchemy	elite	6	4	217.54
15	1	15	Alchemy	elite	7	4	222.84
15	1	15	Alchemy	elite	8	3.6	204.58
15	1	15	Alchemy	elite	9	4.2	217.58
15	1	15	Alchemy	elite	10	3.8	209.86
15	1	15	Alchemy	elite	11	3.8	211.18
15	1	15	Alchemy	elite	12	3.8	179.68
15	1	15	Alchemy	elite	13	4	180.22
15	1	15	Alchemy	elite	14	3.4	155.8
15	1	15	Alchemy	elite	15	3.2	137.22
15	1	15	Alchemy	elite	16	3.4	143.02
15	1	15	Alchemy	elite	17	3	122.02
15	1	15	Alchemy	elite	18	3	115.8
15	1	15	Alchemy	elite	19	2.6	102.7
15	1	15	Alchemy	elite	20	1.8	70.58
15	1	15	Alchemy	elite	21	2.4	85.4
15	1	15	Alchemy	elite	22	1.8	57.58
15	1	15	Alchemy	elite	23	1.4	41.74
15	1	15	Alchemy	elite	24	1.6	46.44
16	1	16	Hanseat	elite	1	0	0
16	1	16	Hanseat	elite	2	0.4	19.98
16	1	16	Hanseat	elite	3	2	95.54
16	1	16	Hanseat	elite	4	2.8	145.54
16	1	16	Hanseat	elite	5	2.8	149.28
16	1	16	Hanseat	elite	6	3.6	195.8
16	1	16	Hanseat	elite	7	3.6	196.48
16	1	16	Hanseat	elite	8	4.4	236.08
16	1	16	Hanseat	elite	9	4	224.32
16	1	16	Hanseat	elite	10	4.2	221.58
16	1	16	Hanseat	elite	11	3	163.12
16	1	16	Hanseat	elite	12	3.4	192.58
16	1	16	Hanseat	elite	13	3.8	204.82
16	1	16	Hanseat	elite	14	3.2	163.7
16	1	16	Hanseat	elite	15	3.2	163.54
16	1	16	Hanseat	elite	16	3.2	161.2
16	1	16	Hanseat	elite	17	2.8	137.44
16	1	16	Hanseat	elite	18	2.4	115.42
16	1	16	Hanseat	elite	19	2.2	107.9
16	1	16	Hanseat	elite	20	1.8	82.46
16	1	16	Hanseat	elite	21	2	87.875
16	1	16	Hanseat	elite	22	2	91.3
16	1	16	Hanseat	elite	23	2	85
17	1	17	Haven	elite	1	1.2	60.9
17	1	17	Haven	elite	2	1.6	84.84
17	1	17	Haven	elite	3	2.2	115.32
17	1	17	Haven	elite	4	3	157.48
17	1	17	Haven	elite	5	3.6	208.9
17	1	17	Haven	elite	6	4.2	227.64
17	1	17	Haven	elite	7	3.8	236.1
17	1	17	Haven	elite	8	3.8	213.92
17	1	17	Haven	elite	9	3.2	205.4
17	1	17	Haven	elite	10	4	242.78
17	1	17	Haven	elite	11	3.2	206.4
17	1	17	Haven	elite	12	3.6	204.78
17	1	17	Haven	elite	13	4	242.2
17	1	17	Haven	elite	14	3.2	189.16
17	1	17	Haven	elite	15	2.8	130.84
17	1	17	Haven	elite	16	3.6	176.46
17	1	17	Haven	elite	17	2.6	134.8
17	1	17	Haven	elite	18	2.8	126.4
17	1	17	Haven	elite	19	3.2	141.58
17	1	17	Haven	elite	20	2.8	125.06
17	1	17	Haven	elite	21	2	91.22
17	1	17	Haven	elite	22	2.66667	98.0667
17	1	17	Haven	elite	23	2.33333	85.7333
17	1	17	Haven	elite	24	2.33333	82.9667
17	1	17	Haven	elite	25	2	56
18	1	18	Banderola	elite	1	0.4	20.36
18	1	18	Banderola	elite	2	0.6	35.56
18	1	18	Banderola	elite	3	2.2	128.98
18	1	18	Banderola	elite	4	2.6	141.14
18	1	18	Banderola	elite	5	3.4	203.02
18	1	18	Banderola	elite	6	3.4	190.68
18	1	18	Banderola	elite	7	3.6	221.88
18	1	18	Banderola	elite	8	3.6	209.08
18	1	18	Banderola	elite	9	3.6	207.28
18	1	18	Banderola	elite	10	3.2	181.92
18	1	18	Banderola	elite	11	2.4	148.56
18	1	18	Banderola	elite	12	3.4	197.92
18	1	18	Banderola	elite	13	2.6	151.26
18	1	18	Banderola	elite	14	3.2	176.52
18	1	18	Banderola	elite	15	3.2	173.52
18	1	18	Banderola	elite	16	3	156.56
18	1	18	Banderola	elite	17	2.8	150.84
18	1	18	Banderola	elite	18	2.6	119.28
18	1	18	Banderola	elite	19	2.2	108.9
18	1	18	Banderola	elite	20	1.6	71.8
18	1	18	Banderola	elite	21	2	77.725
18	1	18	Banderola	elite	22	1	39.5
19	1	19	Ostroga	elite	1	0	0
19	1	19	Ostroga	elite	2	0.2	9.2
19	1	19	Ostroga	elite	3	1.8	97.48
19	1	19	Ostroga	elite	4	2.2	124.2
19	1	19	Ostroga	elite	5	2.8	153.46
19	1	19	Ostroga	elite	6	3.4	184.02
19	1	19	Ostroga	elite	7	3.2	195.84
19	1	19	Ostroga	elite	8	3.4	180.02
19	1	19	Ostroga	elite	9	3.4	196.82
19	1	19	Ostroga	elite	10	3.2	181.32
19	1	19	Ostroga	elite	11	3	178.48
19	1	19	Ostroga	elite	12	3.4	195.24
19	1	19	Ostroga	elite	13	3.2	179.4
19	1	19	Ostroga	elite	14	3	171.82
19	1	19	Ostroga	elite	15	3	160.52
19	1	19	Ostroga	elite	16	2.6	130.28
19	1	19	Ostroga	elite	17	2.2	117.42
19	1	19	Ostroga	elite	18	2.4	109.74
19	1	19	Ostroga	elite	19	1.8	84.2
19	1	19	Ostroga	elite	20	2	88.4
19	1	19	Ostroga	elite	21	1	46.6
20	1	20	Kleber	elite	1	0.8	32.4
20	1	20	Kleber	elite	2	2.4	96.24
20	1	20	Kleber	elite	3	3.4	173.12
20	1	20	Kleber	elite	4	3.6	182.62
20	1	20	Kleber	elite	5	3.6	192.86
20	1	20	Kleber	elite	6	4	201.78
20	1	20	Kleber	elite	7	4	215.08
20	1	20	Kleber	elite	8	4	225.06
20	1	20	Kleber	elite	9	4	224.02
20	1	20	Kleber	elite	10	3.6	191.92
20	1	20	Kleber	elite	11	4.2	248.52
20	1	20	Kleber	elite	12	3.6	208.24
20	1	20	Kleber	elite	13	3.6	195.08
20	1	20	Kleber	elite	14	3.6	192.68
20	1	20	Kleber	elite	15	3.2	153
20	1	20	Kleber	elite	16	3.2	161.18
20	1	20	Kleber	elite	17	3	146.22
20	1	20	Kleber	elite	18	3	137.82
20	1	20	Kleber	elite	19	2.4	118.98
20	1	20	Kleber	elite	20	2.8	115.8
20	1	20	Kleber	elite	21	1.8	76.92
20	1	20	Kleber	elite	22	2	86.35
21	2	21	Philius	elite	1	1.6	54.46
21	2	21	Philius	elite	2	2.2	99.48
21	2	21	Philius	elite	3	3.4	157.2
21	2	21	Philius	elite	4	4.2	202.94
21	2	21	Philius	elite	5	3.8	203.2
21	2	21	Philius	elite	6	4.2	231.8
21	2	21	Philius	elite	7	4.4	226.06
21	2	21	Philius	elite	8	4.6	253
21	2	21	Philius	elite	9	4.4	233.5
21	2	21	Philius	elite	10	4.6	255.84
21	2	21	Philius	elite	11	4.2	212.8
21	2	21	Philius	elite	12	3.8	212.54
21	2	21	Philius	elite	13	3.4	188.22
21	2	21	Philius	elite	14	3.6	200.36
21	2	21	Philius	elite	15	3.6	186.72
21	2	21	Philius	elite	16	3.2	165.38
21	2	21	Philius	elite	17	2.8	142.76
21	2	21	Philius	elite	18	2.6	119.12
21	2	21	Philius	elite	19	1.8	80.64
21	2	21	Philius	elite	20	2.2	99
21	2	21	Philius	elite	21	2.6	103.18
21	2	21	Philius	elite	22	2.2	78.1
21	2	21	Philius	elite	23	1.66667	60.6
22	2	22	Cordiale	elite	1	0.4	19.78
22	2	22	Cordiale	elite	2	1.6	72.34
22	2	22	Cordiale	elite	3	2.6	120.12
22	2	22	Cordiale	elite	4	2.8	147.7
22	2	22	Cordiale	elite	5	3.4	148.4
22	2	22	Cordiale	elite	6	4.4	196.66
22	2	22	Cordiale	elite	7	4.2	200.96
22	2	22	Cordiale	elite	8	4.2	202.44
22	2	22	Cordiale	elite	9	4.2	203.78
22	2	22	Cordiale	elite	10	4.4	219.62
22	2	22	Cordiale	elite	11	4.6	214.5
22	2	22	Cordiale	elite	12	4.8	221.38
22	2	22	Cordiale	elite	13	4	178.9
22	2	22	Cordiale	elite	14	3.6	171.56
22	2	22	Cordiale	elite	15	3.6	167.24
22	2	22	Cordiale	elite	16	3	131.92
22	2	22	Cordiale	elite	17	3	114.84
22	2	22	Cordiale	elite	18	2.8	121.8
22	2	22	Cordiale	elite	19	2	85.6
22	2	22	Cordiale	elite	20	2.66667	117.7
22	2	22	Cordiale	elite	21	2	73.15
22	2	22	Cordiale	elite	22	3	90.5
23	2	23	TRI23279	resource	1	1	32.1
23	2	23	TRI23279	resource	2	1.2	62.32
23	2	23	TRI23279	resource	3	2.6	117.86
23	2	23	TRI23279	resource	4	3	153.22
23	2	23	TRI23279	resource	5	3.2	180.44
23	2	23	TRI23279	resource	6	3.4	182.46
23	2	23	TRI23279	resource	7	3.2	182.84
23	2	23	TRI23279	resource	8	3.6	199.62
23	2	23	TRI23279	resource	9	3.4	196.56
23	2	23	TRI23279	resource	10	3.4	199.34
23	2	23	TRI23279	resource	11	3.4	187.1
23	2	23	TRI23279	resource	12	3.4	182.6
23	2	23	TRI23279	resource	13	2.8	153.02
23	2	23	TRI23279	resource	14	3	155.2
23	2	23	TRI23279	resource	15	3	155.42
23	2	23	TRI23279	resource	16	2.6	133.42
23	2	23	TRI23279	resource	17	2.4	114.12
23	2	23	TRI23279	resource	18	2.6	114.94
23	2	23	TRI23279	resource	19	1.2	58.12
23	2	23	TRI23279	resource	20	1.25	59.15
23	2	23	TRI23279	resource	21	1.33333	63.5333
24	2	24	Sobi	elite	1	0.4	16.3
24	2	24	Sobi	elite	2	1.8	87.78
24	2	24	Sobi	elite	3	3.2	163.44
24	2	24	Sobi	elite	4	3.4	181.94
24	2	24	Sobi	elite	5	3.6	191.2
24	2	24	Sobi	elite	6	3.4	184.18
24	2	24	Sobi	elite	7	3.6	199.84
24	2	24	Sobi	elite	8	3.8	211.02
24	2	24	Sobi	elite	9	4.2	231.86
24	2	24	Sobi	elite	10	4.2	237.62
24	2	24	Sobi	elite	11	4	218.26
24	2	24	Sobi	elite	12	4	210.16
24	2	24	Sobi	elite	13	3.4	180.82
24	2	24	Sobi	elite	14	3.6	196.56
24	2	24	Sobi	elite	15	3.4	169
24	2	24	Sobi	elite	16	3.2	154.82
24	2	24	Sobi	elite	17	2	97.46
24	2	24	Sobi	elite	18	2.4	110.66
24	2	24	Sobi	elite	19	2.25	101.7
24	2	24	Sobi	elite	20	2.33333	103.8
24	2	24	Sobi	elite	21	2	88.55
25	2	25	SWSkotte	elite	1	1.4	34.36
25	2	25	SWSkotte	elite	2	2.4	79.68
25	2	25	SWSkotte	elite	3	3	127
25	2	25	SWSkotte	elite	4	3.6	155.9
25	2	25	SWSkotte	elite	5	3.2	144.42
25	2	25	SWSkotte	elite	6	3.6	165.46
25	2	25	SWSkotte	elite	7	4	177.24
25	2	25	SWSkotte	elite	8	4.4	200.22
25	2	25	SWSkotte	elite	9	3.8	164.28
25	2	25	SWSkotte	elite	10	4	184.54
25	2	25	SWSkotte	elite	11	3.2	144.72
25	2	25	SWSkotte	elite	12	3.2	146.64
25	2	25	SWSkotte	elite	13	4.2	182.2
25	2	25	SWSkotte	elite	14	3.2	139.96
25	2	25	SWSkotte	elite	15	3.8	166.9
25	2	25	SWSkotte	elite	16	3.4	150.16
25	2	25	SWSkotte	elite	17	3.4	131.68
25	2	25	SWSkotte	elite	18	2.6	107.2
25	2	25	SWSkotte	elite	19	2.8	106.78
25	2	25	SWSkotte	elite	20	2.4	93.64
25	2	25	SWSkotte	elite	21	2.4	84.3
25	2	25	SWSkotte	elite	22	2	60.2
25	2	25	SWSkotte	elite	23	1.5	50.8
26	2	26	Baguette11	elite	1	1	43.06
26	2	26	Baguette11	elite	2	2.4	86.98
26	2	26	Baguette11	elite	3	3.6	150.46
26	2	26	Baguette11	elite	4	2.8	116.94
26	2	26	Baguette11	elite	5	3.6	172.96
26	2	26	Baguette11	elite	6	3.8	160.38
26	2	26	Baguette11	elite	7	3.6	173.08
26	2	26	Baguette11	elite	8	3.4	169.6
26	2	26	Baguette11	elite	9	4	191.12
26	2	26	Baguette11	elite	10	3.6	168.14
26	2	26	Baguette11	elite	11	3.4	145.74
26	2	26	Baguette11	elite	12	2.6	116.84
26	2	26	Baguette11	elite	13	2.8	119.02
26	2	26	Baguette11	elite	14	3	114.1
26	2	26	Baguette11	elite	15	3	119.04
26	2	26	Baguette11	elite	16	2.2	76.92
26	2	26	Baguette11	elite	17	2	68.275
26	2	26	Baguette11	elite	18	1.66667	48.3333
26	2	26	Baguette11	elite	19	1	32.3
26	2	26	Baguette11	elite	20	1	36.8
27	2	27	Gallant	elite	1	0.6	26.26
27	2	27	Gallant	elite	2	2.8	129.92
27	2	27	Gallant	elite	3	2.2	109.5
27	2	27	Gallant	elite	4	4	193.64
27	2	27	Gallant	elite	5	4	207.22
27	2	27	Gallant	elite	6	4	211.62
27	2	27	Gallant	elite	7	4	219.9
27	2	27	Gallant	elite	8	4.6	254.68
27	2	27	Gallant	elite	9	4.6	258.88
27	2	27	Gallant	elite	10	4.8	274.76
27	2	27	Gallant	elite	11	4.6	248.16
27	2	27	Gallant	elite	12	4.4	240.48
27	2	27	Gallant	elite	13	4	204.44
27	2	27	Gallant	elite	14	3.4	176.9
27	2	27	Gallant	elite	15	3.2	174.26
27	2	27	Gallant	elite	16	3.8	193.06
27	2	27	Gallant	elite	17	3	148.84
27	2	27	Gallant	elite	18	3.2	146.6
27	2	27	Gallant	elite	19	2	84.02
27	2	27	Gallant	elite	20	2.25	100.625
27	2	27	Gallant	elite	21	3	134.5
28	2	28	Monty	elite	1	2.8	113.32
28	2	28	Monty	elite	2	3.6	166.08
28	2	28	Monty	elite	3	4.4	191.6
28	2	28	Monty	elite	4	4.6	204.24
28	2	28	Monty	elite	5	4.4	198.34
28	2	28	Monty	elite	6	5	242.04
28	2	28	Monty	elite	7	5	234.66
28	2	28	Monty	elite	8	4.4	221.9
28	2	28	Monty	elite	9	4.4	233.76
28	2	28	Monty	elite	10	4.8	244.82
28	2	28	Monty	elite	11	4.6	249.24
28	2	28	Monty	elite	12	4.8	260.84
28	2	28	Monty	elite	13	4.8	235.5
28	2	28	Monty	elite	14	4.8	213.98
28	2	28	Monty	elite	15	4.4	202.52
28	2	28	Monty	elite	16	4.2	174.38
28	2	28	Monty	elite	17	3.6	167.4
28	2	28	Monty	elite	18	3.8	169.82
28	2	28	Monty	elite	19	3.6	134.68
28	2	28	Monty	elite	20	3.2	118.86
28	2	28	Monty	elite	21	2.75	103.725
28	2	28	Monty	elite	22	2.5	92.2
28	2	28	Monty	elite	23	3	133.7
29	2	29	TRI137	resource	1	0	0
29	2	29	TRI137	resource	2	0	0
29	2	29	TRI137	resource	3	0.6	18.6
29	2	29	TRI137	resource	4	2	74.98
29	2	29	TRI137	resource	5	2.8	115.32
29	2	29	TRI137	resource	6	3.2	127.3
29	2	29	TRI137	resource	7	3	136.98
29	2	29	TRI137	resource	8	3.2	144.52
29	2	29	TRI137	resource	9	3	143.5
29	2	29	TRI137	resource	10	3	134.62
29	2	29	TRI137	resource	11	2.8	118.86
29	2	29	TRI137	resource	12	2.8	127.66
29	2	29	TRI137	resource	13	3	141.24
29	2	29	TRI137	resource	14	3	138.94
29	2	29	TRI137	resource	15	2.6	110.62
29	2	29	TRI137	resource	16	2.4	103.56
29	2	29	TRI137	resource	17	1.8	84.76
29	2	29	TRI137	resource	18	1.2	52.84
29	2	29	TRI137	resource	19	1.6	67.9
29	2	29	TRI137	resource	20	1.8	74.28
29	2	29	TRI137	resource	21	1.6	56
29	2	29	TRI137	resource	22	1	37.46
29	2	29	TRI137	resource	23	1.5	49.15
30	2	30	TRI14997	resource	1	0.6	17.44
30	2	30	TRI14997	resource	2	1.2	53.28
30	2	30	TRI14997	resource	3	2.6	108.02
30	2	30	TRI14997	resource	4	2.8	146.38
30	2	30	TRI14997	resource	5	3.6	161.74
30	2	30	TRI14997	resource	6	4	211.38
30	2	30	TRI14997	resource	7	3.4	186.06
30	2	30	TRI14997	resource	8	4.2	214.1
30	2	30	TRI14997	resource	9	4.6	225.28
30	2	30	TRI14997	resource	10	4.6	253.58
30	2	30	TRI14997	resource	11	3.8	216.86
30	2	30	TRI14997	resource	12	4.4	222.32
30	2	30	TRI14997	resource	13	3.2	185.7
30	2	30	TRI14997	resource	14	3.6	202.54
30	2	30	TRI14997	resource	15	3.8	218.36
30	2	30	TRI14997	resource	16	3.4	177.18
30	2	30	TRI14997	resource	17	3.4	180.42
30	2	30	TRI14997	resource	18	2.8	141.7
30	2	30	TRI14997	resource	19	2.6	128.32
30	2	30	TRI14997	resource	20	2.8	126.54
30	2	30	TRI14997	resource	21	2	98.46
30	2	30	TRI14997	resource	22	1.4	62.94
30	2	30	TRI14997	resource	23	1.2	53.76
30	2	30	TRI14997	resource	24	0.8	32.82
30	2	30	TRI14997	resource	25	1	43.5
31	2	31	Duxford	elite	1	0.6	26.82
31	2	31	Duxford	elite	2	2.2	104.76
31	2	31	Duxford	elite	3	3	133.22
31	2	31	Duxford	elite	4	3	157.3
31	2	31	Duxford	elite	5	3.4	179.86
31	2	31	Duxford	elite	6	3.8	205.74
31	2	31	Duxford	elite	7	3.8	202.08
31	2	31	Duxford	elite	8	4.4	227.04
31	2	31	Duxford	elite	9	4.2	228.8
31	2	31	Duxford	elite	10	3.8	213.74
31	2	31	Duxford	elite	11	4.6	244.94
31	2	31	Duxford	elite	12	4.4	241.24
31	2	31	Duxford	elite	13	4	207.74
31	2	31	Duxford	elite	14	4.2	226.16
31	2	31	Duxford	elite	15	4	206.3
31	2	31	Duxford	elite	16	3.8	186.18
31	2	31	Duxford	elite	17	3	147.78
31	2	31	Duxford	elite	18	3.4	169.98
31	2	31	Duxford	elite	19	3.4	158.98
31	2	31	Duxford	elite	20	3.2	131.98
31	2	31	Duxford	elite	21	2.8	111.32
31	2	31	Duxford	elite	22	3	134.2
31	2	31	Duxford	elite	23	2	69
32	2	32	TRI6729	resource	1	0.6	26.56
32	2	32	TRI6729	resource	2	2.2	96.24
32	2	32	TRI6729	resource	3	3	157.42
32	2	32	TRI6729	resource	4	3	170.08
32	2	32	TRI6729	resource	5	2.8	173.28
32	2	32	TRI6729	resource	6	3	191.2
32	2	32	TRI6729	resource	7	3	203.18
32	2	32	TRI6729	resource	8	3.4	201.28
32	2	32	TRI6729	resource	9	3	185.98
32	2	32	TRI6729	resource	10	3.2	205
32	2	32	TRI6729	resource	11	3	185.82
32	2	32	TRI6729	resource	12	3.2	192.82
32	2	32	TRI6729	resource	13	3	173.04
32	2	32	TRI6729	resource	14	3	167.7
32	2	32	TRI6729	resource	15	2.6	152.8
32	2	32	TRI6729	resource	16	2.4	130.64
32	2	32	TRI6729	resource	17	2.2	117.88
32	2	32	TRI6729	resource	18	1.8	100.46
32	2	32	TRI6729	resource	19	1.75	85.675
32	2	32	TRI6729	resource	20	1	53.5667
32	2	32	TRI6729	resource	21	1.66667	67.9667
33	2	33	TRI10050	resource	1	0	0
33	2	33	TRI10050	resource	2	0.8	27.2
33	2	33	TRI10050	resource	3	2.4	101.66
33	2	33	TRI10050	resource	4	2.8	118.8
33	2	33	TRI10050	resource	5	3.2	151.5
33	2	33	TRI10050	resource	6	3	151.96
33	2	33	TRI10050	resource	7	3	164.36
33	2	33	TRI10050	resource	8	3	162.22
33	2	33	TRI10050	resource	9	2.8	152.4
33	2	33	TRI10050	resource	10	3	164.76
33	2	33	TRI10050	resource	11	2.6	143.06
33	2	33	TRI10050	resource	12	2.8	143.7
33	2	33	TRI10050	resource	13	2.8	144.46
33	2	33	TRI10050	resource	14	2.8	139.28
33	2	33	TRI10050	resource	15	2.6	129.24
33	2	33	TRI10050	resource	16	2.4	123.02
33	2	33	TRI10050	resource	17	2.2	107.16
33	2	33	TRI10050	resource	18	2	86.66
33	2	33	TRI10050	resource	19	2	86.78
33	2	33	TRI10050	resource	20	2	78.725
33	2	33	TRI10050	resource	21	1.75	67.375
33	2	33	TRI10050	resource	22	1.5	65.9
34	2	34	Malacca	elite	1	1	34.16
34	2	34	Malacca	elite	2	2.8	113.82
34	2	34	Malacca	elite	3	3.4	170.58
34	2	34	Malacca	elite	4	3.8	171.68
34	2	34	Malacca	elite	5	3.8	192.42
34	2	34	Malacca	elite	6	3	138.58
34	2	34	Malacca	elite	7	3.4	176.5
34	2	34	Malacca	elite	8	4	184.54
34	2	34	Malacca	elite	9	3.8	180.98
34	2	34	Malacca	elite	10	3.8	177.78
34	2	34	Malacca	elite	11	3.8	202.04
34	2	34	Malacca	elite	12	3.6	185.82
34	2	34	Malacca	elite	13	3.6	160.52
34	2	34	Malacca	elite	14	3.6	156.16
34	2	34	Malacca	elite	15	3.8	186.08
34	2	34	Malacca	elite	16	3.6	151.16
34	2	34	Malacca	elite	17	3	147.66
34	2	34	Malacca	elite	18	2.8	114.12
34	2	34	Malacca	elite	19	3	135.52
34	2	34	Malacca	elite	20	2.4	102.3
34	2	34	Malacca	elite	21	2.6	106.64
34	2	34	Malacca	elite	22	1.8	80.62
34	2	34	Malacca	elite	23	1.8	77.4
34	2	34	Malacca	elite	24	1.5	54.9
35	2	35	TRI6897	resource	1	0	0
35	2	35	TRI6897	resource	2	0.4	17.9
35	2	35	TRI6897	resource	3	1.4	72.74
35	2	35	TRI6897	resource	4	1.2	57.86
35	2	35	TRI6897	resource	5	2.4	117.88
35	2	35	TRI6897	resource	6	2.4	124
35	2	35	TRI6897	resource	7	2.8	163.52
35	2	35	TRI6897	resource	8	2.6	151.22
35	2	35	TRI6897	resource	9	3	186.46
35	2	35	TRI6897	resource	10	3	181.6
35	2	35	TRI6897	resource	11	2.8	179.9
35	2	35	TRI6897	resource	12	2.4	155.3
35	2	35	TRI6897	resource	13	2.8	180.14
35	2	35	TRI6897	resource	14	2.6	132.28
35	2	35	TRI6897	resource	15	2.8	166
35	2	35	TRI6897	resource	16	2.4	135.12
35	2	35	TRI6897	resource	17	2.4	123.52
35	2	35	TRI6897	resource	18	1.8	107.9
35	2	35	TRI6897	resource	19	2	109.54
35	2	35	TRI6897	resource	20	1.8	86.86
35	2	35	TRI6897	resource	21	1.8	69.96
35	2	35	TRI6897	resource	22	1.33333	57.8667
36	2	36	TRI11244	resource	1	1.4	54.82
36	2	36	TRI11244	resource	2	2.2	97.7
36	2	36	TRI11244	resource	3	2.4	111.42
36	2	36	TRI11244	resource	4	3.4	168.96
36	2	36	TRI11244	resource	5	3.6	179.96
36	2	36	TRI11244	resource	6	3	157.24
36	2	36	TRI11244	resource	7	3.4	169.08
36	2	36	TRI11244	resource	8	3.2	161.5
36	2	36	TRI11244	resource	9	3.6	180.8
36	2	36	TRI11244	resource	10	3.4	176.3
36	2	36	TRI11244	resource	11	3	148.74
36	2	36	TRI11244	resource	12	3.4	165.66
36	2	36	TRI11244	resource	13	3.2	151.1
36	2	36	TRI11244	resource	14	2.8	134.5
36	2	36	TRI11244	resource	15	3	129.3
36	2	36	TRI11244	resource	16	2.6	112.72
36	2	36	TRI11244	resource	17	2.8	107.36
36	2	36	TRI11244	resource	18	2.2	71.58
36	2	36	TRI11244	resource	19	1.5	59.5
36	2	36	TRI11244	resource	20	2	68.5
37	2	37	TRI7444	resource	1	1.4	50.94
37	2	37	TRI7444	resource	2	3	106.18
37	2	37	TRI7444	resource	3	3.8	161.4
37	2	37	TRI7444	resource	4	3.6	151.52
37	2	37	TRI7444	resource	5	4	177.92
37	2	37	TRI7444	resource	6	3.4	157.76
37	2	37	TRI7444	resource	7	3.8	183.8
37	2	37	TRI7444	resource	8	3.8	180.22
37	2	37	TRI7444	resource	9	3.4	173.08
37	2	37	TRI7444	resource	10	3.2	159.1
37	2	37	TRI7444	resource	11	3.2	165.94
37	2	37	TRI7444	resource	12	3	148.96
37	2	37	TRI7444	resource	13	3	145.92
37	2	37	TRI7444	resource	14	3.2	139.98
37	2	37	TRI7444	resource	15	3.2	144.7
37	2	37	TRI7444	resource	16	2.8	130.94
37	2	37	TRI7444	resource	17	2.8	130.48
37	2	37	TRI7444	resource	18	2.4	112.12
37	2	37	TRI7444	resource	19	1.6	72.66
37	2	37	TRI7444	resource	20	2	82.64
37	2	37	TRI7444	resource	21	1.4	44.98
37	2	37	TRI7444	resource	22	1.5	42.725
37	2	37	TRI7444	resource	23	1.33333	46.8
38	2	38	Apache	elite	1	0	0
38	2	38	Apache	elite	2	1.2	53.7
38	2	38	Apache	elite	3	3	146.48
38	2	38	Apache	elite	4	3.4	178.34
38	2	38	Apache	elite	5	3.8	198.02
38	2	38	Apache	elite	6	3.8	205
38	2	38	Apache	elite	7	3.8	214.36
38	2	38	Apache	elite	8	3.8	203.42
38	2	38	Apache	elite	9	4	218.74
38	2	38	Apache	elite	10	3.6	209.26
38	2	38	Apache	elite	11	4.2	207.02
38	2	38	Apache	elite	12	3.4	191.32
38	2	38	Apache	elite	13	3.4	168.56
38	2	38	Apache	elite	14	3	152.34
38	2	38	Apache	elite	15	3	139.86
38	2	38	Apache	elite	16	2.4	116.26
38	2	38	Apache	elite	17	2.6	117.7
38	2	38	Apache	elite	18	2.2	91
38	2	38	Apache	elite	19	2.2	87.6
38	2	38	Apache	elite	20	1.8	72.38
38	2	38	Apache	elite	21	1.6	52.68
38	2	38	Apache	elite	22	1.33333	40.8333
38	2	38	Apache	elite	23	1	32.75
39	2	39	TRI5121	resource	1	0.4	11.76
39	2	39	TRI5121	resource	2	3	100.22
39	2	39	TRI5121	resource	3	3.2	121.84
39	2	39	TRI5121	resource	4	3.4	143.34
39	2	39	TRI5121	resource	5	3.6	143.88
39	2	39	TRI5121	resource	6	3.6	145.08
39	2	39	TRI5121	resource	7	3.6	153.06
39	2	39	TRI5121	resource	8	3.6	150.08
39	2	39	TRI5121	resource	9	3.6	147.4
39	2	39	TRI5121	resource	10	3.4	146.02
39	2	39	TRI5121	resource	11	3.2	134.38
39	2	39	TRI5121	resource	12	3.2	133.4
39	2	39	TRI5121	resource	13	3	127
39	2	39	TRI5121	resource	14	2.6	111.38
39	2	39	TRI5121	resource	15	2	84.68
39	2	39	TRI5121	resource	16	2.4	95.54
39	2	39	TRI5121	resource	17	1.4	57.3
39	2	39	TRI5121	resource	18	1.6	61.04
39	2	39	TRI5121	resource	19	1.4	50.68
39	2	39	TRI5121	resource	20	1.2	41.16
39	2	39	TRI5121	resource	21	1	34.7
39	2	39	TRI5121	resource	22	2	59.9
39	2	39	TRI5121	resource	23	2	35.3
40	2	40	Savannah	elite	1	1.2	59.72
40	2	40	Savannah	elite	2	2.4	107.1
40	2	40	Savannah	elite	3	3.8	202.12
40	2	40	Savannah	elite	4	4.4	227.64
40	2	40	Savannah	elite	5	4.4	224.98
40	2	40	Savannah	elite	6	4	213.42
40	2	40	Savannah	elite	7	4.6	222.06
40	2	40	Savannah	elite	8	4.6	245.3
40	2	40	Savannah	elite	9	4.6	249.38
40	2	40	Savannah	elite	10	4.6	242.7
40	2	40	Savannah	elite	11	4.8	248.78
40	2	40	Savannah	elite	12	4	210.86
40	2	40	Savannah	elite	13	4.6	255
40	2	40	Savannah	elite	14	4.4	224.32
40	2	40	Savannah	elite	15	4	196.5
40	2	40	Savannah	elite	16	3.6	192.5
40	2	40	Savannah	elite	17	3.8	168.94
40	2	40	Savannah	elite	18	3.2	147.5
40	2	40	Savannah	elite	19	3.2	143.74
40	2	40	Savannah	elite	20	1.8	74.18
40	2	40	Savannah	elite	21	1.4	58.4
40	2	40	Savannah	elite	22	1.33333	35.5
40	2	40	Savannah	elite	23	1	29.8
41	2	40	TRI4189	resource	1	0	0
41	2	40	TRI4189	resource	2	1.8	53.64
41	2	40	TRI4189	resource	3	2.2	82.58
41	2	40	TRI4189	resource	4	2.4	93.88
41	2	40	TRI4189	resource	5	1.8	83.58
41	2	40	TRI4189	resource	6	2.6	110.76
41	2	40	TRI4189	resource	7	2.8	127.24
41	2	40	TRI4189	resource	8	2.4	110.4
41	2	40	TRI4189	resource	9	2.8	129.54
41	2	40	TRI4189	resource	10	2.6	119.36
41	2	40	TRI4189	resource	11	2.6	124.04
41	2	40	TRI4189	resource	12	2.6	120.68
41	2	40	TRI4189	resource	13	2	102.22
41	2	40	TRI4189	resource	14	2.4	113.82
41	2	40	TRI4189	resource	15	2	98.6
41	2	40	TRI4189	resource	16	1.8	88.24
41	2	40	TRI4189	resource	17	2	87.4
41	2	40	TRI4189	resource	18	2	83.88
41	2	40	TRI4189	resource	19	1.8	72.5
41	2	40	TRI4189	resource	20	1.2	48.84
41	2	40	TRI4189	resource	21	1	35.5
41	2	40	TRI4189	resource	22	1	36.8
42	2	39	TRI3372	resource	1	0	0
42	2	39	TRI3372	resource	2	1.2	52.34
42	2	39	TRI3372	resource	3	2.2	93.2
42	2	39	TRI3372	resource	4	2	94.62
42	2	39	TRI3372	resource	5	2.8	134.12
42	2	39	TRI3372	resource	6	3.4	172.58
42	2	39	TRI3372	resource	7	3.4	170.78
42	2	39	TRI3372	resource	8	3.2	171.46
42	2	39	TRI3372	resource	9	3	164.9
42	2	39	TRI3372	resource	10	3	158.42
42	2	39	TRI3372	resource	11	3.2	170.66
42	2	39	TRI3372	resource	12	2.8	139.94
42	2	39	TRI3372	resource	13	3	157.82
42	2	39	TRI3372	resource	14	2.8	151.5
42	2	39	TRI3372	resource	15	2.6	134.84
42	2	39	TRI3372	resource	16	2.4	120.52
42	2	39	TRI3372	resource	17	2.4	122.18
42	2	39	TRI3372	resource	18	2.2	110.64
42	2	39	TRI3372	resource	19	1.8	82.46
42	2	39	TRI3372	resource	20	1.8	75.34
42	2	39	TRI3372	resource	21	1.4	58.12
42	2	39	TRI3372	resource	22	1.66667	59.2667
42	2	39	TRI3372	resource	23	1.33333	41.0333
42	2	39	TRI3372	resource	24	1	39.45
43	2	38	Fregata	elite	1	0	0
43	2	38	Fregata	elite	2	1.6	63.82
43	2	38	Fregata	elite	3	2.2	98.84
43	2	38	Fregata	elite	4	2.8	121.7
43	2	38	Fregata	elite	5	2.8	128.22
43	2	38	Fregata	elite	6	3.2	148.94
43	2	38	Fregata	elite	7	3.6	171.02
43	2	38	Fregata	elite	8	3.4	165.62
43	2	38	Fregata	elite	9	3.2	151.86
43	2	38	Fregata	elite	10	3.2	146.88
43	2	38	Fregata	elite	11	3.4	153.82
43	2	38	Fregata	elite	12	3.4	161.72
43	2	38	Fregata	elite	13	3.2	149.26
43	2	38	Fregata	elite	14	3.2	143.74
43	2	38	Fregata	elite	15	2.8	117.46
43	2	38	Fregata	elite	16	2.4	104.04
43	2	38	Fregata	elite	17	2.2	98.4
43	2	38	Fregata	elite	18	2	83.58
43	2	38	Fregata	elite	19	1.8	73.02
43	2	38	Fregata	elite	20	2	74.34
43	2	38	Fregata	elite	21	1	33.36
43	2	38	Fregata	elite	22	1	27.0667
43	2	38	Fregata	elite	23	1	25.35
44	2	37	Consort	elite	1	0.2	8.48
44	2	37	Consort	elite	2	1.4	60.54
44	2	37	Consort	elite	3	2.4	117.32
44	2	37	Consort	elite	4	3	140.22
44	2	37	Consort	elite	5	3.2	153.7
44	2	37	Consort	elite	6	3.6	175.98
44	2	37	Consort	elite	7	4	191.38
44	2	37	Consort	elite	8	4	188.42
44	2	37	Consort	elite	9	4	184.36
44	2	37	Consort	elite	10	4	182.22
44	2	37	Consort	elite	11	3.4	160.14
44	2	37	Consort	elite	12	3.6	172.7
44	2	37	Consort	elite	13	3.4	153.3
44	2	37	Consort	elite	14	3.2	146.88
44	2	37	Consort	elite	15	3.2	147.48
44	2	37	Consort	elite	16	2.4	98.48
44	2	37	Consort	elite	17	3	117.525
44	2	37	Consort	elite	18	2.5	92.2
44	2	37	Consort	elite	19	2.66667	91.2667
44	2	37	Consort	elite	20	2	78.4667
45	2	36	Alchemy	elite	1	0.2	6.68
45	2	36	Alchemy	elite	2	1.2	37.98
45	2	36	Alchemy	elite	3	2.4	115.26
45	2	36	Alchemy	elite	4	3.2	150.9
45	2	36	Alchemy	elite	5	3.4	175.16
45	2	36	Alchemy	elite	6	3.6	196.28
45	2	36	Alchemy	elite	7	3.8	210.52
45	2	36	Alchemy	elite	8	3.6	192.84
45	2	36	Alchemy	elite	9	3.6	175.84
45	2	36	Alchemy	elite	10	4	209.56
45	2	36	Alchemy	elite	11	3.6	196.9
45	2	36	Alchemy	elite	12	3.4	177.7
45	2	36	Alchemy	elite	13	3.8	190.84
45	2	36	Alchemy	elite	14	3.4	157.3
45	2	36	Alchemy	elite	15	3	141.76
45	2	36	Alchemy	elite	16	3.2	163.56
45	2	36	Alchemy	elite	17	3	137.02
45	2	36	Alchemy	elite	18	2.8	136.7
45	2	36	Alchemy	elite	19	2.8	124.18
45	2	36	Alchemy	elite	20	2.6	108.78
45	2	36	Alchemy	elite	21	2.2	101.58
45	2	36	Alchemy	elite	22	2.2	88.12
45	2	36	Alchemy	elite	23	1.4	54.48
45	2	36	Alchemy	elite	24	1.33333	47.8667
45	2	36	Alchemy	elite	25	1	41.9
46	2	35	Humber	elite	1	1.2	44.88
46	2	35	Humber	elite	2	3.2	126.28
46	2	35	Humber	elite	3	3.2	145.66
46	2	35	Humber	elite	4	4.2	188.84
46	2	35	Humber	elite	5	4	201.36
46	2	35	Humber	elite	6	4.6	228.08
46	2	35	Humber	elite	7	4	184.04
46	2	35	Humber	elite	8	4.6	249.4
46	2	35	Humber	elite	9	4.4	244.56
46	2	35	Humber	elite	10	4.6	245.64
46	2	35	Humber	elite	11	4.6	237.52
46	2	35	Humber	elite	12	4.4	218.84
46	2	35	Humber	elite	13	4.2	211.88
46	2	35	Humber	elite	14	4.4	222.52
46	2	35	Humber	elite	15	4.2	214.18
46	2	35	Humber	elite	16	3.8	191.22
46	2	35	Humber	elite	17	3.8	180.06
46	2	35	Humber	elite	18	3.6	147.84
46	2	35	Humber	elite	19	3	124.34
46	2	35	Humber	elite	20	2.75	112.825
46	2	35	Humber	elite	21	2	81.3
47	2	34	TRI7694	resource	1	0	0
47	2	34	TRI7694	resource	2	0.2	6.66
47	2	34	TRI7694	resource	3	1.2	48.56
47	2	34	TRI7694	resource	4	2.6	101.48
47	2	34	TRI7694	resource	5	3.4	135.24
47	2	34	TRI7694	resource	6	3	125.18
47	2	34	TRI7694	resource	7	3	127.68
47	2	34	TRI7694	resource	8	3	126.48
47	2	34	TRI7694	resource	9	3.2	144.18
47	2	34	TRI7694	resource	10	2.8	121.8
47	2	34	TRI7694	resource	11	3	130.58
47	2	34	TRI7694	resource	12	2.8	117.78
47	2	34	TRI7694	resource	13	2.6	108.7
47	2	34	TRI7694	resource	14	2.6	104.7
47	2	34	TRI7694	resource	15	2.6	102.66
47	2	34	TRI7694	resource	16	2.2	87.62
47	2	34	TRI7694	resource	17	2.4	91
47	2	34	TRI7694	resource	18	1.8	66.06
47	2	34	TRI7694	resource	19	1.8	64.9
47	2	34	TRI7694	resource	20	1.4	52.36
47	2	34	TRI7694	resource	21	1.2	42.96
47	2	34	TRI7694	resource	22	1.5	48.025
47	2	34	TRI7694	resource	23	1.66667	52.3333
47	2	34	TRI7694	resource	24	1	27.1
48	2	33	Exsept	elite	1	0.4	12.84
48	2	33	Exsept	elite	2	0.6	29.46
48	2	33	Exsept	elite	3	1.8	89.84
48	2	33	Exsept	elite	4	2.4	121.46
48	2	33	Exsept	elite	5	3.2	157.78
48	2	33	Exsept	elite	6	4	188.22
48	2	33	Exsept	elite	7	3.4	178.64
48	2	33	Exsept	elite	8	4	205
48	2	33	Exsept	elite	9	3.8	208.26
48	2	33	Exsept	elite	10	4	220.6
48	2	33	Exsept	elite	11	3.4	182.52
48	2	33	Exsept	elite	12	4	218.52
48	2	33	Exsept	elite	13	3.8	212.8
48	2	33	Exsept	elite	14	3.6	191.64
48	2	33	Exsept	elite	15	3.2	171.8
48	2	33	Exsept	elite	16	3.4	181.06
48	2	33	Exsept	elite	17	2.8	138.16
48	2	33	Exsept	elite	18	2.2	105.52
48	2	33	Exsept	elite	19	2.6	129.04
48	2	33	Exsept	elite	20	1.8	88.78
48	2	33	Exsept	elite	21	2.4	108.52
48	2	33	Exsept	elite	22	1.6	73.38
48	2	33	Exsept	elite	23	2	86.35
48	2	33	Exsept	elite	24	1.66667	66.1667
48	2	33	Exsept	elite	25	1	45.5
49	2	32	TRI11151	resource	1	0	0
49	2	32	TRI11151	resource	2	0.4	16.02
49	2	32	TRI11151	resource	3	3.4	122.36
49	2	32	TRI11151	resource	4	3.4	136.26
49	2	32	TRI11151	resource	5	3.2	131.26
49	2	32	TRI11151	resource	6	3.8	150.98
49	2	32	TRI11151	resource	7	3.6	146.56
49	2	32	TRI11151	resource	8	3.8	150.36
49	2	32	TRI11151	resource	9	3.8	154.46
49	2	32	TRI11151	resource	10	4	163.64
49	2	32	TRI11151	resource	11	3.8	150.44
49	2	32	TRI11151	resource	12	3.6	137.42
49	2	32	TRI11151	resource	13	3.8	144.14
49	2	32	TRI11151	resource	14	3	115.9
49	2	32	TRI11151	resource	15	2.6	100.02
49	2	32	TRI11151	resource	16	2.8	98.82
49	2	32	TRI11151	resource	17	2.4	81.92
49	2	32	TRI11151	resource	18	2.4	77.06
49	2	32	TRI11151	resource	19	2.4	77.22
49	2	32	TRI11151	resource	20	1.8	55.74
49	2	32	TRI11151	resource	21	1.6	46.6
49	2	32	TRI11151	resource	22	1.25	33.05
49	2	32	TRI11151	resource	23	1.33333	34.0667
49	2	32	TRI11151	resource	24	1	25.15
50	2	31	Rubens	elite	1	0.4	13.66
50	2	31	Rubens	elite	2	1.8	70.88
50	2	31	Rubens	elite	3	2.6	114.14
50	2	31	Rubens	elite	4	3.4	153.44
50	2	31	Rubens	elite	5	3.8	179.42
50	2	31	Rubens	elite	6	4.2	197.54
50	2	31	Rubens	elite	7	4.2	202.08
50	2	31	Rubens	elite	8	4	199.8
50	2	31	Rubens	elite	9	4.6	218.94
50	2	31	Rubens	elite	10	4.8	232.78
50	2	31	Rubens	elite	11	4.4	201.7
50	2	31	Rubens	elite	12	4.4	207.7
50	2	31	Rubens	elite	13	4.2	187.28
50	2	31	Rubens	elite	14	3.8	177.22
50	2	31	Rubens	elite	15	3.4	149.08
50	2	31	Rubens	elite	16	3.4	146.34
50	2	31	Rubens	elite	17	2.8	118.38
50	2	31	Rubens	elite	18	2.2	84.48
50	2	31	Rubens	elite	19	1.2	48.56
50	2	31	Rubens	elite	20	1.75	63.925
50	2	31	Rubens	elite	21	1.33333	56.3667
51	2	30	Elixer	elite	1	1	39.72
51	2	30	Elixer	elite	2	2	80.94
51	2	30	Elixer	elite	3	3.2	142.1
51	2	30	Elixer	elite	4	4	188.74
51	2	30	Elixer	elite	5	4.4	216.04
51	2	30	Elixer	elite	6	4.2	215.5
51	2	30	Elixer	elite	7	4.2	214.18
51	2	30	Elixer	elite	8	4.6	236.76
51	2	30	Elixer	elite	9	4.4	235.06
51	2	30	Elixer	elite	10	4.6	252.88
51	2	30	Elixer	elite	11	4.4	243.68
51	2	30	Elixer	elite	12	4.2	223.78
51	2	30	Elixer	elite	13	4.4	229.38
51	2	30	Elixer	elite	14	3.8	190.88
51	2	30	Elixer	elite	15	4.2	194.52
51	2	30	Elixer	elite	16	3.2	153.14
51	2	30	Elixer	elite	17	3	153.5
51	2	30	Elixer	elite	18	3	136.86
51	2	30	Elixer	elite	19	3.4	145.38
51	2	30	Elixer	elite	20	3	116.82
51	2	30	Elixer	elite	21	2	85.76
51	2	30	Elixer	elite	22	2	80.2
52	2	29	Zawisza	elite	1	0	0
52	2	29	Zawisza	elite	2	0.2	7.8
52	2	29	Zawisza	elite	3	2	76.68
52	2	29	Zawisza	elite	4	2.6	106.08
52	2	29	Zawisza	elite	5	3.4	155.94
52	2	29	Zawisza	elite	6	3	141.52
52	2	29	Zawisza	elite	7	3.6	177.14
52	2	29	Zawisza	elite	8	4	191.38
52	2	29	Zawisza	elite	9	4.4	212.66
52	2	29	Zawisza	elite	10	3.4	168.36
52	2	29	Zawisza	elite	11	4	196.32
52	2	29	Zawisza	elite	12	4	197.78
52	2	29	Zawisza	elite	13	3.6	174.84
52	2	29	Zawisza	elite	14	3.6	181.1
52	2	29	Zawisza	elite	15	2.8	136.4
52	2	29	Zawisza	elite	16	2.8	132.24
52	2	29	Zawisza	elite	17	3	130.86
52	2	29	Zawisza	elite	18	3	128.96
52	2	29	Zawisza	elite	19	2	87.82
52	2	29	Zawisza	elite	20	2	87.4
52	2	29	Zawisza	elite	21	1.8	70.62
52	2	29	Zawisza	elite	22	1.75	60.1
52	2	29	Zawisza	elite	23	1	37.6667
53	2	28	KWSOzon	elite	1	0	0
53	2	28	KWSOzon	elite	2	0.4	21.18
53	2	28	KWSOzon	elite	3	2.2	115.74
53	2	28	KWSOzon	elite	4	2.8	134.92
53	2	28	KWSOzon	elite	5	3	172.54
53	2	28	KWSOzon	elite	6	3.6	208.66
53	2	28	KWSOzon	elite	7	4	232.44
53	2	28	KWSOzon	elite	8	4	227.14
53	2	28	KWSOzon	elite	9	4.2	241.44
53	2	28	KWSOzon	elite	10	4.2	231.26
53	2	28	KWSOzon	elite	11	4	234.92
53	2	28	KWSOzon	elite	12	3.6	216.64
53	2	28	KWSOzon	elite	13	3.6	206.52
53	2	28	KWSOzon	elite	14	3.6	182.34
53	2	28	KWSOzon	elite	15	3.6	173.84
53	2	28	KWSOzon	elite	16	3	156.32
53	2	28	KWSOzon	elite	17	3	149.76
53	2	28	KWSOzon	elite	18	3	152.82
53	2	28	KWSOzon	elite	19	2.6	124.06
53	2	28	KWSOzon	elite	20	2.2	89.64
53	2	28	KWSOzon	elite	21	1.6	68.42
54	2	27	Apache	elite	1	1	41.72
54	2	27	Apache	elite	2	2	93.8
54	2	27	Apache	elite	3	2.6	134.38
54	2	27	Apache	elite	4	3.2	160.8
54	2	27	Apache	elite	5	4	210.82
54	2	27	Apache	elite	6	4.2	220.22
54	2	27	Apache	elite	7	4	215.54
54	2	27	Apache	elite	8	4	203.08
54	2	27	Apache	elite	9	3.8	191.42
54	2	27	Apache	elite	10	4	209.84
54	2	27	Apache	elite	11	4.2	210.32
54	2	27	Apache	elite	12	3	153.74
54	2	27	Apache	elite	13	3.4	167.82
54	2	27	Apache	elite	14	3.4	152.6
54	2	27	Apache	elite	15	3	125.5
54	2	27	Apache	elite	16	3	103.88
54	2	27	Apache	elite	17	2.6	84.18
54	2	27	Apache	elite	18	2	64.9
54	2	27	Apache	elite	19	1.6	47.34
54	2	27	Apache	elite	20	2	55.15
54	2	27	Apache	elite	21	1.66667	33.9333
54	2	27	Apache	elite	22	1	27.3
55	2	26	TRI1388	resource	1	0.2	6.12
55	2	26	TRI1388	resource	2	1	42.78
55	2	26	TRI1388	resource	3	1.2	43.84
55	2	26	TRI1388	resource	4	2.6	110.4
55	2	26	TRI1388	resource	5	2.6	109.08
55	2	26	TRI1388	resource	6	3	129.22
55	2	26	TRI1388	resource	7	3	133.08
55	2	26	TRI1388	resource	8	3	132.44
55	2	26	TRI1388	resource	9	2.4	117.28
55	2	26	TRI1388	resource	10	2.6	114.68
55	2	26	TRI1388	resource	11	3	131.14
55	2	26	TRI1388	resource	12	3.2	140.14
55	2	26	TRI1388	resource	13	2.6	105.56
55	2	26	TRI1388	resource	14	2.4	94.36
55	2	26	TRI1388	resource	15	2.4	96.98
55	2	26	TRI1388	resource	16	2.4	91.78
55	2	26	TRI1388	resource	17	1.4	51.4
55	2	26	TRI1388	resource	18	2	73.68
55	2	26	TRI1388	resource	19	1.4	52.12
55	2	26	TRI1388	resource	20	1.25	34.15
55	2	26	TRI1388	resource	21	1	27.3667
56	2	25	TRI24096	resource	1	0	0
56	2	25	TRI24096	resource	2	1	33.78
56	2	25	TRI24096	resource	3	2.2	88.06
56	2	25	TRI24096	resource	4	2.8	117.28
56	2	25	TRI24096	resource	5	3	133.62
56	2	25	TRI24096	resource	6	3.2	148.54
56	2	25	TRI24096	resource	7	3	133.26
56	2	25	TRI24096	resource	8	3.4	157.06
56	2	25	TRI24096	resource	9	3	146.18
56	2	25	TRI24096	resource	10	3.2	138.22
56	2	25	TRI24096	resource	11	2.8	139.14
56	2	25	TRI24096	resource	12	3.2	150.66
56	2	25	TRI24096	resource	13	3	138.54
56	2	25	TRI24096	resource	14	2.6	126.92
56	2	25	TRI24096	resource	15	2.4	110.32
56	2	25	TRI24096	resource	16	2.6	116.62
56	2	25	TRI24096	resource	17	2.2	102.8
56	2	25	TRI24096	resource	18	2	89.52
56	2	25	TRI24096	resource	19	1.6	57.3
56	2	25	TRI24096	resource	20	1.6	60.08
56	2	25	TRI24096	resource	21	1.5	51.05
56	2	25	TRI24096	resource	22	1	34.8
57	2	24	TRI7748	resource	1	0.4	13
57	2	24	TRI7748	resource	2	0.8	30.86
57	2	24	TRI7748	resource	3	2	78.26
57	2	24	TRI7748	resource	4	3	127.54
57	2	24	TRI7748	resource	5	3	127.4
57	2	24	TRI7748	resource	6	3.4	151.7
57	2	24	TRI7748	resource	7	3	143.58
57	2	24	TRI7748	resource	8	3	151.44
57	2	24	TRI7748	resource	9	3.2	152.88
57	2	24	TRI7748	resource	10	3	145.2
57	2	24	TRI7748	resource	11	3	138.26
57	2	24	TRI7748	resource	12	3.4	165.14
57	2	24	TRI7748	resource	13	3.2	152.66
57	2	24	TRI7748	resource	14	3	141
57	2	24	TRI7748	resource	15	2.6	115.22
57	2	24	TRI7748	resource	16	2.8	122.6
57	2	24	TRI7748	resource	17	2.2	101.36
57	2	24	TRI7748	resource	18	2.2	101.64
57	2	24	TRI7748	resource	19	2	92.88
57	2	24	TRI7748	resource	20	1.8	77.98
57	2	24	TRI7748	resource	21	1.4	55.92
57	2	24	TRI7748	resource	22	1.6	63.76
57	2	24	TRI7748	resource	23	1.33333	46.9667
57	2	24	TRI7748	resource	24	1	25.7
58	2	23	Sukces	elite	1	0	0
58	2	23	Sukces	elite	2	0.4	16.6
58	2	23	Sukces	elite	3	3.2	147.42
58	2	23	Sukces	elite	4	3	144.4
58	2	23	Sukces	elite	5	3.6	181.82
58	2	23	Sukces	elite	6	3.6	189.72
58	2	23	Sukces	elite	7	3.8	195.66
58	2	23	Sukces	elite	8	4	206.34
58	2	23	Sukces	elite	9	3.8	207.64
58	2	23	Sukces	elite	10	3.4	181.52
58	2	23	Sukces	elite	11	3.6	170.48
58	2	23	Sukces	elite	12	3.4	182.02
58	2	23	Sukces	elite	13	3.2	168.54
58	2	23	Sukces	elite	14	3	147.74
58	2	23	Sukces	elite	15	3.2	155.52
58	2	23	Sukces	elite	16	3.2	153.74
58	2	23	Sukces	elite	17	2.6	120.24
58	2	23	Sukces	elite	18	2.4	108.88
58	2	23	Sukces	elite	19	1.8	86.7
58	2	23	Sukces	elite	20	2	84.9
59	2	22	Caesar	elite	1	1	34.72
59	2	22	Caesar	elite	2	2	90.96
59	2	22	Caesar	elite	3	2.4	118.74
59	2	22	Caesar	elite	4	3	156.9
59	2	22	Caesar	elite	5	2.6	144.36
59	2	22	Caesar	elite	6	3.6	202.26
59	2	22	Caesar	elite	7	3	166.56
59	2	22	Caesar	elite	8	3.2	186.92
59	2	22	Caesar	elite	9	3.4	192.34
59	2	22	Caesar	elite	10	3.4	195.92
59	2	22	Caesar	elite	11	3.2	174.28
59	2	22	Caesar	elite	12	3.2	175.58
59	2	22	Caesar	elite	13	3.2	162.64
59	2	22	Caesar	elite	14	2.6	134
59	2	22	Caesar	elite	15	2.6	128.46
59	2	22	Caesar	elite	16	2	105.46
59	2	22	Caesar	elite	17	2.2	104.72
59	2	22	Caesar	elite	18	1.8	84.2
59	2	22	Caesar	elite	19	1	45.1667
59	2	22	Caesar	elite	20	2	74.7
59	2	22	Caesar	elite	21	1	49.4
60	2	21	TRI12707	resource	1	0	0
60	2	21	TRI12707	resource	2	2	95.78
60	2	21	TRI12707	resource	3	3	150.08
60	2	21	TRI12707	resource	4	3	171.62
60	2	21	TRI12707	resource	5	3.2	178.1
60	2	21	TRI12707	resource	6	2.6	150.76
60	2	21	TRI12707	resource	7	2.8	157.3
60	2	21	TRI12707	resource	8	3	177.92
60	2	21	TRI12707	resource	9	3	180.16
60	2	21	TRI12707	resource	10	3	176.4
60	2	21	TRI12707	resource	11	3.2	175.8
60	2	21	TRI12707	resource	12	2.4	142.16
60	2	21	TRI12707	resource	13	2.4	116.7
60	2	21	TRI12707	resource	14	2.6	134.36
60	2	21	TRI12707	resource	15	2.2	114.2
60	2	21	TRI12707	resource	16	2.4	105.66
60	2	21	TRI12707	resource	17	2	85
60	2	21	TRI12707	resource	18	1.4	71.76
60	2	21	TRI12707	resource	19	1.75	65.975
60	2	21	TRI12707	resource	20	2	97.05
60	2	21	TRI12707	resource	21	1.5	58.3
60	2	21	TRI12707	resource	22	2	75.6
61	1	20	Isengrain	elite	1	0	0
61	1	20	Isengrain	elite	2	1.2	48.08
61	1	20	Isengrain	elite	3	3	149.36
61	1	20	Isengrain	elite	4	3.2	166.24
61	1	20	Isengrain	elite	5	3.4	185.42
61	1	20	Isengrain	elite	6	3.2	176.64
61	1	20	Isengrain	elite	7	3.8	211.92
61	1	20	Isengrain	elite	8	3.8	202.12
61	1	20	Isengrain	elite	9	4	210.48
61	1	20	Isengrain	elite	10	3.6	187.36
61	1	20	Isengrain	elite	11	3.4	188
61	1	20	Isengrain	elite	12	3.4	187.16
61	1	20	Isengrain	elite	13	3	162.38
61	1	20	Isengrain	elite	14	3.2	156.8
61	1	20	Isengrain	elite	15	3	149.86
61	1	20	Isengrain	elite	16	2.6	120.9
61	1	20	Isengrain	elite	17	2.8	120.46
61	1	20	Isengrain	elite	18	2.4	99.26
61	1	20	Isengrain	elite	19	2	84.775
61	1	20	Isengrain	elite	20	2.33333	86.7
61	1	20	Isengrain	elite	21	1.33333	54.6
61	1	20	Isengrain	elite	22	1.5	61.45
62	1	19	Jantarka	elite	1	0	0
62	1	19	Jantarka	elite	2	1.2	51.9
62	1	19	Jantarka	elite	3	2.6	121.56
62	1	19	Jantarka	elite	4	2.8	158.84
62	1	19	Jantarka	elite	5	2.8	175.2
62	1	19	Jantarka	elite	6	3.2	186.5
62	1	19	Jantarka	elite	7	2.8	183.86
62	1	19	Jantarka	elite	8	3.2	203.44
62	1	19	Jantarka	elite	9	3.2	203.42
62	1	19	Jantarka	elite	10	3.2	201.82
62	1	19	Jantarka	elite	11	3.2	198.46
62	1	19	Jantarka	elite	12	3	182.26
62	1	19	Jantarka	elite	13	3	182.6
62	1	19	Jantarka	elite	14	3	172.1
62	1	19	Jantarka	elite	15	3	164.48
62	1	19	Jantarka	elite	16	2.6	140.84
62	1	19	Jantarka	elite	17	2.2	121.44
62	1	19	Jantarka	elite	18	1.6	82.22
62	1	19	Jantarka	elite	19	1.6	78.38
62	1	19	Jantarka	elite	20	1.8	81.92
62	1	19	Jantarka	elite	21	1.5	62.125
62	1	19	Jantarka	elite	22	1	39.75
62	1	19	Jantarka	elite	23	0.666667	27.1
63	1	18	Muszelka	elite	1	0.6	19.88
63	1	18	Muszelka	elite	2	1.8	83.2
63	1	18	Muszelka	elite	3	3.8	180.46
63	1	18	Muszelka	elite	4	4	200.92
63	1	18	Muszelka	elite	5	4.4	223.48
63	1	18	Muszelka	elite	6	4.8	242.32
63	1	18	Muszelka	elite	7	4.6	253.4
63	1	18	Muszelka	elite	8	4.6	241.5
63	1	18	Muszelka	elite	9	4.4	247.08
63	1	18	Muszelka	elite	10	5	260.4
63	1	18	Muszelka	elite	11	4.2	229.86
63	1	18	Muszelka	elite	12	4.8	247.08
63	1	18	Muszelka	elite	13	4.4	213.3
63	1	18	Muszelka	elite	14	4.4	210.62
63	1	18	Muszelka	elite	15	4.2	181.18
63	1	18	Muszelka	elite	16	3.6	169.86
63	1	18	Muszelka	elite	17	3.6	151.36
63	1	18	Muszelka	elite	18	3	138.62
63	1	18	Muszelka	elite	19	2.8	107.7
63	1	18	Muszelka	elite	20	2.25	79.075
63	1	18	Muszelka	elite	21	3	114.25
64	1	17	Herzog	elite	1	0	0
64	1	17	Herzog	elite	2	0.6	25.3
64	1	17	Herzog	elite	3	2	83.94
64	1	17	Herzog	elite	4	3	130.76
64	1	17	Herzog	elite	5	3.6	169.34
64	1	17	Herzog	elite	6	3.8	189.1
64	1	17	Herzog	elite	7	4.2	218.06
64	1	17	Herzog	elite	8	4.2	212.48
64	1	17	Herzog	elite	9	4	207.94
64	1	17	Herzog	elite	10	3.8	184.62
64	1	17	Herzog	elite	11	4.2	210.64
64	1	17	Herzog	elite	12	4.2	211.42
64	1	17	Herzog	elite	13	3.6	192.44
64	1	17	Herzog	elite	14	3.6	186.12
64	1	17	Herzog	elite	15	3.4	166.6
64	1	17	Herzog	elite	16	3.2	153.22
64	1	17	Herzog	elite	17	3	142.98
64	1	17	Herzog	elite	18	2.8	126.36
64	1	17	Herzog	elite	19	2.8	121
64	1	17	Herzog	elite	20	2.6	95.22
64	1	17	Herzog	elite	21	1.6	65.64
64	1	17	Herzog	elite	22	1.5	68.55
65	1	16	Exsept	elite	1	0	0
65	1	16	Exsept	elite	2	0	0
65	1	16	Exsept	elite	3	0.2	7.34
65	1	16	Exsept	elite	4	2.2	108.84
65	1	16	Exsept	elite	5	3	133.46
65	1	16	Exsept	elite	6	3.2	162.7
65	1	16	Exsept	elite	7	3	144.64
65	1	16	Exsept	elite	8	2.4	137.16
65	1	16	Exsept	elite	9	3	154.64
65	1	16	Exsept	elite	10	2.8	149.74
65	1	16	Exsept	elite	11	3	162.22
65	1	16	Exsept	elite	12	3	167.42
65	1	16	Exsept	elite	13	2.6	147.48
65	1	16	Exsept	elite	14	2.8	154.2
65	1	16	Exsept	elite	15	3	152.72
65	1	16	Exsept	elite	16	2.4	133.02
65	1	16	Exsept	elite	17	2.4	130.22
65	1	16	Exsept	elite	18	2.2	110.8
65	1	16	Exsept	elite	19	2.4	113.78
65	1	16	Exsept	elite	20	2	98.82
65	1	16	Exsept	elite	21	1.8	85.5
65	1	16	Exsept	elite	22	1.6	70.72
65	1	16	Exsept	elite	23	1.8	74.06
65	1	16	Exsept	elite	24	2	89
66	1	15	Ambrosia	elite	1	0	0
66	1	15	Ambrosia	elite	2	2	83.24
66	1	15	Ambrosia	elite	3	3.6	155.48
66	1	15	Ambrosia	elite	4	4	197.22
66	1	15	Ambrosia	elite	5	4.2	212.7
66	1	15	Ambrosia	elite	6	4.2	204.42
66	1	15	Ambrosia	elite	7	4.8	231.14
66	1	15	Ambrosia	elite	8	4.4	237.82
66	1	15	Ambrosia	elite	9	4.4	229.86
66	1	15	Ambrosia	elite	10	4.4	226.76
66	1	15	Ambrosia	elite	11	4.4	233.26
66	1	15	Ambrosia	elite	12	4.2	204.82
66	1	15	Ambrosia	elite	13	4.2	208.04
66	1	15	Ambrosia	elite	14	4.6	222.66
66	1	15	Ambrosia	elite	15	4.4	210.9
66	1	15	Ambrosia	elite	16	3.8	156.22
66	1	15	Ambrosia	elite	17	4.2	187.88
66	1	15	Ambrosia	elite	18	3.6	152.7
66	1	15	Ambrosia	elite	19	3	126.28
66	1	15	Ambrosia	elite	20	2.6	109.16
66	1	15	Ambrosia	elite	21	3.33333	115.333
66	1	15	Ambrosia	elite	22	2	75.95
67	1	14	SWHurtig	elite	1	0	0
67	1	14	SWHurtig	elite	2	0	0
67	1	14	SWHurtig	elite	3	0.4	18.2
67	1	14	SWHurtig	elite	4	2.4	95.56
67	1	14	SWHurtig	elite	5	3.6	147.9
67	1	14	SWHurtig	elite	6	3.8	164.44
67	1	14	SWHurtig	elite	7	4	165.58
67	1	14	SWHurtig	elite	8	4.2	181.92
67	1	14	SWHurtig	elite	9	4.4	182.02
67	1	14	SWHurtig	elite	10	3.8	170.2
67	1	14	SWHurtig	elite	11	3.6	152.66
67	1	14	SWHurtig	elite	12	3.4	149.86
67	1	14	SWHurtig	elite	13	3.6	153.18
67	1	14	SWHurtig	elite	14	3.2	139.94
67	1	14	SWHurtig	elite	15	3.4	132.28
67	1	14	SWHurtig	elite	16	3.2	138.46
67	1	14	SWHurtig	elite	17	2.8	106.4
67	1	14	SWHurtig	elite	18	2.8	110.94
67	1	14	SWHurtig	elite	19	2.6	100.32
67	1	14	SWHurtig	elite	20	2.4	87.72
67	1	14	SWHurtig	elite	21	2	67.84
67	1	14	SWHurtig	elite	22	1.5	51.175
67	1	14	SWHurtig	elite	23	1.5	45.3
68	1	13	Semper	elite	1	0	0
68	1	13	Semper	elite	2	0	0
68	1	13	Semper	elite	3	1.8	77.38
68	1	13	Semper	elite	4	2.4	109.24
68	1	13	Semper	elite	5	2.2	118.66
68	1	13	Semper	elite	6	2.6	133.9
68	1	13	Semper	elite	7	3.2	177.98
68	1	13	Semper	elite	8	2.8	150.48
68	1	13	Semper	elite	9	3	163.9
68	1	13	Semper	elite	10	2.8	151.06
68	1	13	Semper	elite	11	3.4	177.18
68	1	13	Semper	elite	12	3.2	177.28
68	1	13	Semper	elite	13	3	144.26
68	1	13	Semper	elite	14	3.4	174.22
68	1	13	Semper	elite	15	2.4	114.52
68	1	13	Semper	elite	16	2.2	94.76
68	1	13	Semper	elite	17	3	129.34
68	1	13	Semper	elite	18	2.8	106.2
68	1	13	Semper	elite	19	2.2	72.16
68	1	13	Semper	elite	20	1.6	55.1
68	1	13	Semper	elite	21	1.5	49.45
69	1	12	Corsaire	elite	1	0	0
69	1	12	Corsaire	elite	2	0.2	10.64
69	1	12	Corsaire	elite	3	1.8	93.26
69	1	12	Corsaire	elite	4	2.8	155.34
69	1	12	Corsaire	elite	5	3	162.3
69	1	12	Corsaire	elite	6	3	177.76
69	1	12	Corsaire	elite	7	3.6	192.58
69	1	12	Corsaire	elite	8	3.4	181.78
69	1	12	Corsaire	elite	9	3.8	209.48
69	1	12	Corsaire	elite	10	3.8	222.78
69	1	12	Corsaire	elite	11	3.8	207
69	1	12	Corsaire	elite	12	3.8	212.1
69	1	12	Corsaire	elite	13	3.4	177.46
69	1	12	Corsaire	elite	14	3.2	179.46
69	1	12	Corsaire	elite	15	3.2	168.56
69	1	12	Corsaire	elite	16	3	155.9
69	1	12	Corsaire	elite	17	2.8	143.08
69	1	12	Corsaire	elite	18	2.6	132.34
69	1	12	Corsaire	elite	19	2.8	121.38
69	1	12	Corsaire	elite	20	2	97.04
69	1	12	Corsaire	elite	21	2	81.55
69	1	12	Corsaire	elite	22	2	78.7
70	1	11	Lona	elite	1	0	0
70	1	11	Lona	elite	2	0	0
70	1	11	Lona	elite	3	0.6	19.92
70	1	11	Lona	elite	4	2	77.02
70	1	11	Lona	elite	5	2.6	113.98
70	1	11	Lona	elite	6	3.2	141.98
70	1	11	Lona	elite	7	3	144.12
70	1	11	Lona	elite	8	3.6	170.94
70	1	11	Lona	elite	9	3.4	162.08
70	1	11	Lona	elite	10	3.4	183.62
70	1	11	Lona	elite	11	3	141.04
70	1	11	Lona	elite	12	3.6	177.4
70	1	11	Lona	elite	13	3.2	155.66
70	1	11	Lona	elite	14	2.8	134.96
70	1	11	Lona	elite	15	3	146.66
70	1	11	Lona	elite	16	2.8	113.42
70	1	11	Lona	elite	17	2.8	113.64
70	1	11	Lona	elite	18	2.2	91.44
70	1	11	Lona	elite	19	1.6	64.68
70	1	11	Lona	elite	20	2	66.7
70	1	11	Lona	elite	21	1.33333	53.1
71	1	10	TRI29458	resource	1	0.4	27.64
71	1	10	TRI29458	resource	2	1	38.36
71	1	10	TRI29458	resource	3	2	89.5
71	1	10	TRI29458	resource	4	2.2	93.86
71	1	10	TRI29458	resource	5	3	146.74
71	1	10	TRI29458	resource	6	3.2	124.16
71	1	10	TRI29458	resource	7	4.2	198.68
71	1	10	TRI29458	resource	8	4.2	191.6
71	1	10	TRI29458	resource	9	3.8	168.6
71	1	10	TRI29458	resource	10	3.8	191.5
71	1	10	TRI29458	resource	11	4.2	206.9
71	1	10	TRI29458	resource	12	3.8	200.94
71	1	10	TRI29458	resource	13	3.8	185.74
71	1	10	TRI29458	resource	14	3.2	167.34
71	1	10	TRI29458	resource	15	3.2	135.66
71	1	10	TRI29458	resource	16	3.6	166.98
71	1	10	TRI29458	resource	17	2.6	129.54
71	1	10	TRI29458	resource	18	2.8	122.26
71	1	10	TRI29458	resource	19	2.8	101
71	1	10	TRI29458	resource	20	2.5	103.525
71	1	10	TRI29458	resource	21	2	69.375
71	1	10	TRI29458	resource	22	2	76.9
71	1	10	TRI29458	resource	23	1.66667	49.5333
72	1	9	Apache	elite	1	0.8	36.16
72	1	9	Apache	elite	2	1.4	71.14
72	1	9	Apache	elite	3	2.2	115.26
72	1	9	Apache	elite	4	2.6	148.34
72	1	9	Apache	elite	5	3.2	174.72
72	1	9	Apache	elite	6	3.4	201.02
72	1	9	Apache	elite	7	3.2	176.38
72	1	9	Apache	elite	8	3.6	194.2
72	1	9	Apache	elite	9	3.6	198.76
72	1	9	Apache	elite	10	3.6	198.6
72	1	9	Apache	elite	11	3.6	187.34
72	1	9	Apache	elite	12	3.4	179.76
72	1	9	Apache	elite	13	3	154.26
72	1	9	Apache	elite	14	3	141.64
72	1	9	Apache	elite	15	2.4	113.9
72	1	9	Apache	elite	16	2.4	111.78
72	1	9	Apache	elite	17	2.2	95.34
72	1	9	Apache	elite	18	2	77.12
72	1	9	Apache	elite	19	2	77.64
72	1	9	Apache	elite	20	2	73.05
72	1	9	Apache	elite	21	2	61.05
72	1	9	Apache	elite	22	1	33
73	1	8	Apache	elite	1	0	0
73	1	8	Apache	elite	2	2.4	110.78
73	1	8	Apache	elite	3	3.4	176.4
73	1	8	Apache	elite	4	4	206.88
73	1	8	Apache	elite	5	4.2	216.72
73	1	8	Apache	elite	6	4	216.46
73	1	8	Apache	elite	7	4	219.86
73	1	8	Apache	elite	8	3.8	219.3
73	1	8	Apache	elite	9	4.2	223.3
73	1	8	Apache	elite	10	4.2	226.74
73	1	8	Apache	elite	11	3.8	206.12
73	1	8	Apache	elite	12	4	209.48
73	1	8	Apache	elite	13	3.4	186.72
73	1	8	Apache	elite	14	3	160.7
73	1	8	Apache	elite	15	2.8	137.54
73	1	8	Apache	elite	16	2.8	139.9
73	1	8	Apache	elite	17	2.6	109.22
73	1	8	Apache	elite	18	2.6	115.5
73	1	8	Apache	elite	19	1.8	76.92
73	1	8	Apache	elite	20	2.2	74.06
73	1	8	Apache	elite	21	1.75	58.675
73	1	8	Apache	elite	22	1.5	51.2
73	1	8	Apache	elite	23	1	41.3
73	1	8	Apache	elite	24	1	37.3
74	1	7	Hybery	elite	1	0	0
74	1	7	Hybery	elite	2	1.6	63.28
74	1	7	Hybery	elite	3	2.8	141.88
74	1	7	Hybery	elite	4	4	196.28
74	1	7	Hybery	elite	5	4.2	205.46
74	1	7	Hybery	elite	6	4.4	214.72
74	1	7	Hybery	elite	7	4.2	226.4
74	1	7	Hybery	elite	8	4.4	238.08
74	1	7	Hybery	elite	9	4.2	207.2
74	1	7	Hybery	elite	10	4.4	234.02
74	1	7	Hybery	elite	11	3.8	213.62
74	1	7	Hybery	elite	12	3.8	200.78
74	1	7	Hybery	elite	13	4.2	198.3
74	1	7	Hybery	elite	14	3.8	183.54
74	1	7	Hybery	elite	15	3.8	174.62
74	1	7	Hybery	elite	16	3.2	152.7
74	1	7	Hybery	elite	17	2.8	116.64
74	1	7	Hybery	elite	18	2.6	112.2
74	1	7	Hybery	elite	19	2.2	89.52
74	1	7	Hybery	elite	20	2.5	85.975
74	1	7	Hybery	elite	21	1.66667	63.7
74	1	7	Hybery	elite	22	1.5	57.4
74	1	7	Hybery	elite	23	2	74.9
75	1	6	TRI11895	resource	1	0	0
75	1	6	TRI11895	resource	2	0.6	26.46
75	1	6	TRI11895	resource	3	2.4	111.34
75	1	6	TRI11895	resource	4	3	142.1
75	1	6	TRI11895	resource	5	3.4	182.86
75	1	6	TRI11895	resource	6	3.8	200.74
75	1	6	TRI11895	resource	7	3.6	188.98
75	1	6	TRI11895	resource	8	3.8	197.74
75	1	6	TRI11895	resource	9	3.6	184.04
75	1	6	TRI11895	resource	10	3.6	188.06
75	1	6	TRI11895	resource	11	3.2	170.56
75	1	6	TRI11895	resource	12	2.8	153.24
75	1	6	TRI11895	resource	13	3	146.8
75	1	6	TRI11895	resource	14	2.6	136.78
75	1	6	TRI11895	resource	15	2.4	119.98
75	1	6	TRI11895	resource	16	2	104.36
75	1	6	TRI11895	resource	17	2.2	106.76
75	1	6	TRI11895	resource	18	2	96.3
75	1	6	TRI11895	resource	19	1.8	78.48
75	1	6	TRI11895	resource	20	1.6	65.8
75	1	6	TRI11895	resource	21	1.75	64.425
75	1	6	TRI11895	resource	22	1.5	50.1
75	1	6	TRI11895	resource	23	1	38.6
76	1	5	TRI9460	resource	1	0.4	13.64
76	1	5	TRI9460	resource	2	1.6	72.5
76	1	5	TRI9460	resource	3	2.2	117.76
76	1	5	TRI9460	resource	4	2.4	132.18
76	1	5	TRI9460	resource	5	3	181.2
76	1	5	TRI9460	resource	6	3	177.44
76	1	5	TRI9460	resource	7	3	196.98
76	1	5	TRI9460	resource	8	3	172.4
76	1	5	TRI9460	resource	9	3	193.02
76	1	5	TRI9460	resource	10	3	181.92
76	1	5	TRI9460	resource	11	3	179.62
76	1	5	TRI9460	resource	12	2.6	139.96
76	1	5	TRI9460	resource	13	2.8	157.94
76	1	5	TRI9460	resource	14	2.6	137.9
76	1	5	TRI9460	resource	15	1.8	94.72
76	1	5	TRI9460	resource	16	1.4	56.82
76	1	5	TRI9460	resource	17	1.4	74.06
76	1	5	TRI9460	resource	18	1	51.8667
77	1	4	TRI9325	resource	1	1	44.2
77	1	4	TRI9325	resource	2	2	81.14
77	1	4	TRI9325	resource	3	2.8	120.72
77	1	4	TRI9325	resource	4	3	151.94
77	1	4	TRI9325	resource	5	3	162.1
77	1	4	TRI9325	resource	6	3.2	163.1
77	1	4	TRI9325	resource	7	3.2	170.8
77	1	4	TRI9325	resource	8	3.2	175.62
77	1	4	TRI9325	resource	9	2.8	150.9
77	1	4	TRI9325	resource	10	2.8	151.8
77	1	4	TRI9325	resource	11	2.6	155
77	1	4	TRI9325	resource	12	3.2	159.44
77	1	4	TRI9325	resource	13	2.8	145.06
77	1	4	TRI9325	resource	14	2.4	125.94
77	1	4	TRI9325	resource	15	2.6	129.56
77	1	4	TRI9325	resource	16	1.8	88.58
77	1	4	TRI9325	resource	17	2	85.86
77	1	4	TRI9325	resource	18	1.4	59.72
77	1	4	TRI9325	resource	19	1.25	54.675
77	1	4	TRI9325	resource	20	1.66667	55
77	1	4	TRI9325	resource	21	0.5	17.6
77	1	4	TRI9325	resource	22	0.5	18.2
78	1	3	TRI4968	resource	1	0	0
78	1	3	TRI4968	resource	2	0.2	8.22
78	1	3	TRI4968	resource	3	1.8	73.88
78	1	3	TRI4968	resource	4	2	89.42
78	1	3	TRI4968	resource	5	2.4	102.56
78	1	3	TRI4968	resource	6	2.2	105.7
78	1	3	TRI4968	resource	7	2.8	130.12
78	1	3	TRI4968	resource	8	2.8	132.42
78	1	3	TRI4968	resource	9	2.6	127.02
78	1	3	TRI4968	resource	10	2.6	126.5
78	1	3	TRI4968	resource	11	2.6	124.86
78	1	3	TRI4968	resource	12	2.4	119.06
78	1	3	TRI4968	resource	13	2.6	123.26
78	1	3	TRI4968	resource	14	2	104.2
78	1	3	TRI4968	resource	15	2	91.76
78	1	3	TRI4968	resource	16	2.4	105.16
78	1	3	TRI4968	resource	17	1.8	78.88
78	1	3	TRI4968	resource	18	1.4	61.08
78	1	3	TRI4968	resource	19	1.2	49.28
78	1	3	TRI4968	resource	20	1.5	55.275
78	1	3	TRI4968	resource	21	1.25	47.125
78	1	3	TRI4968	resource	22	0.75	28.425
78	1	3	TRI4968	resource	23	0.75	28.05
78	1	3	TRI4968	resource	24	0	0
79	1	2	TRI4808	resource	1	0	0
79	1	2	TRI4808	resource	2	0	0
79	1	2	TRI4808	resource	3	1.8	71.06
79	1	2	TRI4808	resource	4	3	126.82
79	1	2	TRI4808	resource	5	2.8	120.78
79	1	2	TRI4808	resource	6	3	133.98
79	1	2	TRI4808	resource	7	3	145.38
79	1	2	TRI4808	resource	8	3.4	156.2
79	1	2	TRI4808	resource	9	3	131.36
79	1	2	TRI4808	resource	10	3.4	159.88
79	1	2	TRI4808	resource	11	2.8	132.2
79	1	2	TRI4808	resource	12	3	143.36
79	1	2	TRI4808	resource	13	2.8	123.92
79	1	2	TRI4808	resource	14	2.6	120.8
79	1	2	TRI4808	resource	15	2.4	115.08
79	1	2	TRI4808	resource	16	2.6	110.38
79	1	2	TRI4808	resource	17	2.4	107.2
79	1	2	TRI4808	resource	18	2	92.54
79	1	2	TRI4808	resource	19	2.2	95.46
79	1	2	TRI4808	resource	20	2	86.26
79	1	2	TRI4808	resource	21	1.8	71.74
79	1	2	TRI4808	resource	22	1.2	45.42
79	1	2	TRI4808	resource	23	1	35.6333
80	1	1	TRI52	resource	1	0	0
80	1	1	TRI52	resource	2	1.2	38.64
80	1	1	TRI52	resource	3	2.4	76.58
80	1	1	TRI52	resource	4	2.8	100.5
80	1	1	TRI52	resource	5	2.8	97.28
80	1	1	TRI52	resource	6	3	115.36
80	1	1	TRI52	resource	7	2.8	107.24
80	1	1	TRI52	resource	8	2.8	112.3
80	1	1	TRI52	resource	9	3.4	130.76
80	1	1	TRI52	resource	10	3	117.52
80	1	1	TRI52	resource	11	3	119.7
80	1	1	TRI52	resource	12	3	117.92
80	1	1	TRI52	resource	13	2.8	102
80	1	1	TRI52	resource	14	2.6	101.56
80	1	1	TRI52	resource	15	2.4	88.96
80	1	1	TRI52	resource	16	2.2	79.48
80	1	1	TRI52	resource	17	2.2	79.52
80	1	1	TRI52	resource	18	2	67.6
80	1	1	TRI52	resource	19	2	67.52
80	1	1	TRI52	resource	20	1.4	46.52
80	1	1	TRI52	resource	21	1.4	43.76
80	1	1	TRI52	resource	22	1.25	38.225
81	1	1	TRI119	resource	1	0	0
81	1	1	TRI119	resource	2	0.6	13.88
81	1	1	TRI119	resource	3	1.4	49.38
81	1	1	TRI119	resource	4	2.8	111.44
81	1	1	TRI119	resource	5	2.2	87.76
81	1	1	TRI119	resource	6	2.8	118.06
81	1	1	TRI119	resource	7	3	130.28
81	1	1	TRI119	resource	8	2.8	132.82
81	1	1	TRI119	resource	9	2.6	118.92
81	1	1	TRI119	resource	10	3	143.44
81	1	1	TRI119	resource	11	2.8	123.26
81	1	1	TRI119	resource	12	2.6	122.42
81	1	1	TRI119	resource	13	2.6	121.18
81	1	1	TRI119	resource	14	2.4	111.46
81	1	1	TRI119	resource	15	2.6	105.08
81	1	1	TRI119	resource	16	2.4	106.6
81	1	1	TRI119	resource	17	2.4	92
81	1	1	TRI119	resource	18	2.2	91.28
81	1	1	TRI119	resource	19	1.8	63.16
81	1	1	TRI119	resource	20	2	72.1
81	1	1	TRI119	resource	21	1.4	48.8
81	1	1	TRI119	resource	22	1.5	47.975
81	1	1	TRI119	resource	23	2	61.5333
81	1	1	TRI119	resource	24	1.5	40.15
82	1	2	TRI4765	resource	1	0.4	15.2
82	1	2	TRI4765	resource	2	1.6	65.76
82	1	2	TRI4765	resource	3	2.4	99.7
82	1	2	TRI4765	resource	4	2.6	115.48
82	1	2	TRI4765	resource	5	3.6	149.66
82	1	2	TRI4765	resource	6	3	142.62
82	1	2	TRI4765	resource	7	3	135.78
82	1	2	TRI4765	resource	8	3.4	157.62
82	1	2	TRI4765	resource	9	3.2	142.76
82	1	2	TRI4765	resource	10	3.4	150.9
82	1	2	TRI4765	resource	11	3.4	146.52
82	1	2	TRI4765	resource	12	3	136.26
82	1	2	TRI4765	resource	13	3	128.02
82	1	2	TRI4765	resource	14	2.8	124.58
82	1	2	TRI4765	resource	15	2.6	102.86
82	1	2	TRI4765	resource	16	2.6	109.64
82	1	2	TRI4765	resource	17	2.6	107.52
82	1	2	TRI4765	resource	18	2.2	95.8
82	1	2	TRI4765	resource	19	2	74.8
82	1	2	TRI4765	resource	20	1.8	70.4
82	1	2	TRI4765	resource	21	1.8	62.88
82	1	2	TRI4765	resource	22	1.5	46.7
82	1	2	TRI4765	resource	23	1.25	35.65
82	1	2	TRI4765	resource	24	1	28.75
83	1	3	TRI4980	resource	1	0	0
83	1	3	TRI4980	resource	2	0	0
83	1	3	TRI4980	resource	3	1.8	80.22
83	1	3	TRI4980	resource	4	2.8	115.6
83	1	3	TRI4980	resource	5	2.8	129.1
83	1	3	TRI4980	resource	6	3.8	166.74
83	1	3	TRI4980	resource	7	3.2	148.18
83	1	3	TRI4980	resource	8	3.4	161.42
83	1	3	TRI4980	resource	9	3.4	156.58
83	1	3	TRI4980	resource	10	3.6	163.96
83	1	3	TRI4980	resource	11	3.4	160.04
83	1	3	TRI4980	resource	12	3.4	162.88
83	1	3	TRI4980	resource	13	3.6	166.12
83	1	3	TRI4980	resource	14	3.4	154.26
83	1	3	TRI4980	resource	15	3.2	134.62
83	1	3	TRI4980	resource	16	2.6	121.74
83	1	3	TRI4980	resource	17	2.8	120.08
83	1	3	TRI4980	resource	18	2.6	111.06
83	1	3	TRI4980	resource	19	2.6	111.8
83	1	3	TRI4980	resource	20	1.6	61.14
83	1	3	TRI4980	resource	21	2	81.92
83	1	3	TRI4980	resource	22	1.6	59.06
83	1	3	TRI4980	resource	23	1	43.4
83	1	3	TRI4980	resource	24	1.5	54.1
84	1	4	Apache	elite	1	0	0
84	1	4	Apache	elite	2	0.8	36.68
84	1	4	Apache	elite	3	2.4	110.22
84	1	4	Apache	elite	4	2.8	140.94
84	1	4	Apache	elite	5	3	153.22
84	1	4	Apache	elite	6	3	154.54
84	1	4	Apache	elite	7	3	166
84	1	4	Apache	elite	8	3	171.2
84	1	4	Apache	elite	9	3.4	171.54
84	1	4	Apache	elite	10	2.6	145.52
84	1	4	Apache	elite	11	3.2	167.68
84	1	4	Apache	elite	12	3	156
84	1	4	Apache	elite	13	2.2	111.12
84	1	4	Apache	elite	14	3	141.1
84	1	4	Apache	elite	15	2.8	127.96
84	1	4	Apache	elite	16	2.2	96.76
84	1	4	Apache	elite	17	1.8	72.32
84	1	4	Apache	elite	18	2	72.125
84	1	4	Apache	elite	19	2.33333	63.7333
84	1	4	Apache	elite	20	2	42.9333
84	1	4	Apache	elite	21	2	50.75
85	1	5	TRI9469	resource	1	0	0
85	1	5	TRI9469	resource	2	0.2	7.2
85	1	5	TRI9469	resource	3	1.6	59.9
85	1	5	TRI9469	resource	4	1.8	78.02
85	1	5	TRI9469	resource	5	2.6	109.9
85	1	5	TRI9469	resource	6	3	136.06
85	1	5	TRI9469	resource	7	3	123.68
85	1	5	TRI9469	resource	8	3	135.9
85	1	5	TRI9469	resource	9	3	133.96
85	1	5	TRI9469	resource	10	2.8	119.6
85	1	5	TRI9469	resource	11	2.6	122.42
85	1	5	TRI9469	resource	12	2.2	97.72
85	1	5	TRI9469	resource	13	2.2	101.16
85	1	5	TRI9469	resource	14	2.4	103.38
85	1	5	TRI9469	resource	15	2.2	95.74
85	1	5	TRI9469	resource	16	1.6	56.58
85	1	5	TRI9469	resource	17	2	68.26
85	1	5	TRI9469	resource	18	1.4	52.5
85	1	5	TRI9469	resource	19	1.5	42.7
86	1	6	TRI11882	resource	1	0	0
86	1	6	TRI11882	resource	2	1.6	68.36
86	1	6	TRI11882	resource	3	2.6	124.46
86	1	6	TRI11882	resource	4	3.4	168.36
86	1	6	TRI11882	resource	5	3.8	186.84
86	1	6	TRI11882	resource	6	4.2	205.48
86	1	6	TRI11882	resource	7	3.2	167.42
86	1	6	TRI11882	resource	8	3	150.5
86	1	6	TRI11882	resource	9	3.8	196.86
86	1	6	TRI11882	resource	10	3.2	153.76
86	1	6	TRI11882	resource	11	3.2	158.48
86	1	6	TRI11882	resource	12	3.4	158.52
86	1	6	TRI11882	resource	13	3.4	148.42
86	1	6	TRI11882	resource	14	3	138.58
86	1	6	TRI11882	resource	15	2.4	102.84
86	1	6	TRI11882	resource	16	2.2	95.04
86	1	6	TRI11882	resource	17	1.4	53.74
86	1	6	TRI11882	resource	18	2	67.8
86	1	6	TRI11882	resource	19	2	73.4
86	1	6	TRI11882	resource	20	0.5	17.9
86	1	6	TRI11882	resource	21	2	77.4
87	1	7	Tobak	elite	1	0	0
87	1	7	Tobak	elite	2	1.2	44.54
87	1	7	Tobak	elite	3	2.6	130.42
87	1	7	Tobak	elite	4	3.6	186.78
87	1	7	Tobak	elite	5	3.8	207.34
87	1	7	Tobak	elite	6	4	220.82
87	1	7	Tobak	elite	7	4.2	218.68
87	1	7	Tobak	elite	8	4	226
87	1	7	Tobak	elite	9	4.4	237.06
87	1	7	Tobak	elite	10	4	221.2
87	1	7	Tobak	elite	11	4.2	238.84
87	1	7	Tobak	elite	12	4	221.76
87	1	7	Tobak	elite	13	3.8	214.86
87	1	7	Tobak	elite	14	3.4	175.96
87	1	7	Tobak	elite	15	3.4	184.94
87	1	7	Tobak	elite	16	3.2	162.24
87	1	7	Tobak	elite	17	3.2	164.66
87	1	7	Tobak	elite	18	2.8	146.3
87	1	7	Tobak	elite	19	2.4	118.04
87	1	7	Tobak	elite	20	2	99.32
87	1	7	Tobak	elite	21	2	87
87	1	7	Tobak	elite	22	1	49.5333
87	1	7	Tobak	elite	23	1	42.75
88	1	8	TRI19140	resource	1	0	0
88	1	8	TRI19140	resource	2	0.8	27.4
88	1	8	TRI19140	resource	3	2.8	130.82
88	1	8	TRI19140	resource	4	3.2	160.76
88	1	8	TRI19140	resource	5	3.4	185.82
88	1	8	TRI19140	resource	6	3.6	187.66
88	1	8	TRI19140	resource	7	3.6	195.36
88	1	8	TRI19140	resource	8	3.4	198.22
88	1	8	TRI19140	resource	9	3	185.28
88	1	8	TRI19140	resource	10	3.4	200.48
88	1	8	TRI19140	resource	11	3.4	194.86
88	1	8	TRI19140	resource	12	3.2	187.46
88	1	8	TRI19140	resource	13	2.8	169.96
88	1	8	TRI19140	resource	14	3.2	185.4
88	1	8	TRI19140	resource	15	2.6	156.8
88	1	8	TRI19140	resource	16	2.6	155.86
88	1	8	TRI19140	resource	17	2.4	134.38
88	1	8	TRI19140	resource	18	2.4	133.74
88	1	8	TRI19140	resource	19	2	107.44
88	1	8	TRI19140	resource	20	1.6	81.82
88	1	8	TRI19140	resource	21	1.8	82.1
88	1	8	TRI19140	resource	22	1.25	55.775
88	1	8	TRI19140	resource	23	1.5	67.9
88	1	8	TRI19140	resource	24	1	42.8
88	1	8	TRI19140	resource	25	1	47.1
89	1	9	TRI19754	resource	1	0	0
89	1	9	TRI19754	resource	2	1.8	61.96
89	1	9	TRI19754	resource	3	2	83.9
89	1	9	TRI19754	resource	4	3	126.14
89	1	9	TRI19754	resource	5	2.8	130.16
89	1	9	TRI19754	resource	6	3.2	149.58
89	1	9	TRI19754	resource	7	3	148.6
89	1	9	TRI19754	resource	8	3	144.72
89	1	9	TRI19754	resource	9	2.4	115.44
89	1	9	TRI19754	resource	10	2.8	132.66
89	1	9	TRI19754	resource	11	2	97.52
89	1	9	TRI19754	resource	12	2.8	132.28
89	1	9	TRI19754	resource	13	2.2	110.02
89	1	9	TRI19754	resource	14	2.2	106.58
89	1	9	TRI19754	resource	15	1.8	84.94
[truncated: 15,722 more rows]

## Sheet: BLUEs genotypes (Eq. 5)
Genotype	Population	GDAS	GYDAS	Grains.per.spike	Yield.per.spike(g)	Spikelets.per.spike	Grains.per.spikelet	Yield.per.spikelet(g)	TGW(g)	Grain.length(mm)	Grain.width(mm)	Grain.area(mm²)	Grain.yield(Mg/ha)
TRI10050	resource	0.926004	0.906929	48.2629	2.22223	20.7453	2.324	0.106341	43.988	NA	3.50201	17.9	6.54897
TRI1008	resource	0.919951	0.907856	54.4413	2.4284	21.838	2.4929	0.111593	43.6585	6.975	3.53511	17.9667	6.4408
TRI10149	resource	0.908879	0.897177	44.4089	2.09233	21.2326	2.08708	0.0978807	44.0759	NA	3.65282	17.3	7.75171
TRI10169	resource	0.930673	0.920933	42.9556	2.44679	21.2996	2.01173	0.114331	55.2032	7.15	3.90333	20.3	6.92826
TRI10182	resource	0.946404	0.926109	53.4171	2.60389	18.081	2.91789	0.141199	47.4257	7.29921	3.4063	18.4	7.14885
TRI10316	resource	0.91958	0.900985	61.0813	2.78742	23.7544	2.56171	0.116451	44.7622	6.45	3.60101	16.85	6.2976
TRI10399	resource	0.947317	0.928924	49.6106	2.33183	17.8313	2.76845	0.12959	46.071	6.65	3.55166	17.4	7.05271
TRI10409	resource	0.92706	0.911022	48.8171	2.29469	18.081	2.65789	0.124019	46.1257	6.69921	3.5063	17.4	6.82885
TRI10515	resource	0.878543	0.871525	32.9725	1.54126	17.2452	1.88612	0.0876528	46.3701	7.15	3.50083	18.3	3.77205
TRI1068	resource	0.932732	0.919368	52.8674	2.40632	23.5619	2.23937	0.102842	44.3274	6.95	3.54971	18	5.95443
TRI1081	resource	0.918275	0.905059	41.9732	2.34444	23.2864	1.79789	0.101278	53.2219	7.3	3.85021	20.4	6.42457
TRI11057	resource	0.921552	0.903173	49.8097	2.2449	20.2195	2.47414	0.111327	44.3273	6.9	3.60085	17.95	8.42485
TRI1109	resource	0.929036	0.917946	54.1363	2.41433	21.7519	2.49667	0.112159	43.5782	6.9	3.5517	17.6	6.50795
TRI11151	resource	0.90621	0.890274	62.7387	2.53172	22.1124	2.85715	0.114909	38.4192	6.3	3.40118	15.85	6.14993
TRI11190	resource	0.913149	0.901387	43.3862	2.53997	17.6145	2.48492	0.145236	57.0187	7.7	3.80118	21.35	7.32425
TRI11226	resource	0.926264	0.916487	48.1589	2.51036	19.5296	2.47497	0.128806	51.6801	6.95	3.75133	19.15	7.1489
TRI11244	resource	0.95183	0.93516	50.0025	2.15051	18.2213	2.75006	0.118389	46.0547	6.85	3.59983	18.15	7.76459
TRI11274	resource	0.905908	0.883053	57.7557	2.83226	21.8069	2.65722	0.130162	48.1203	6.6	3.75165	18.3	8.34759
TRI11301	resource	0.912501	0.900021	46.5996	2.58681	19.7729	2.35849	0.13059	54.3433	7.5	3.70034	20.35	8.4531
TRI1135	resource	0.933847	0.9227	61.9761	2.92388	22.8873	2.70628	0.128511	45.1912	7.45	3.55204	19.3	6.1056
TRI11372	resource	0.920498	0.90526	44.6938	2.44398	20.2485	2.21997	0.121439	53.6888	7.3	3.74985	20.1	7.78296
TRI11374	resource	0.910664	0.899726	52.7139	2.15991	23.5181	2.23861	0.0920193	38.9846	6.65	3.29984	16.05	5.49554
TRI11767	resource	0.910753	0.891756	48.7627	2.43903	22.3385	2.19227	0.109586	47.0896	7.05	3.55184	18.55	7.84648
TRI11784	resource	0.918735	0.898739	48.1724	2.07301	21.8405	2.20269	0.0949506	45.0431	6.95	3.49984	17.95	6.77989
TRI11803	resource	0.924703	0.911091	50.3043	2.16279	20.5893	2.44021	0.105139	41.918	6.7	3.55018	17.1	6.50384
TRI11823	resource	0.910261	0.902362	47.141	2.3455	19.1954	2.43812	0.120865	48.2131	7.65	3.45166	19.2	6.00933
TRI11826	resource	0.92334	0.907989	56.2281	2.88861	22.3286	2.50685	0.128647	50.8065	7.25	3.64985	19.5	7.39348
TRI11858	resource	0.940524	0.919697	54.1024	2.92193	18.9738	2.87187	0.154567	53.2376	6.95	3.95217	20.35	6.43413
TRI11882	resource	0.911467	0.900592	55.7573	2.65553	18.9056	2.95358	0.140866	47.0954	7.1	3.5505	18.25	6.80858
TRI11895	resource	0.90985	0.898563	54.1107	2.72598	21.4295	2.52817	0.127811	48.4044	6.99921	3.50397	18.5	7.22059
TRI119	resource	0.923252	0.905403	50.8762	2.193	23.3347	2.18947	0.0949327	43.3583	6.8	3.4997	17.6	5.05606
TRI11900	resource	0.947677	0.930716	47.9107	2.77278	19.5295	2.45817	0.142411	57.0044	7.59921	3.70397	20.8	7.84059
TRI11902	resource	0.905278	0.886643	53.1164	2.54278	21.6775	2.44449	0.117503	47.1634	7.05	3.70098	18.8	6.81111
TRI11972	resource	0.908129	0.894971	43.0408	2.19366	18.8163	2.29133	0.116402	49.6254	7	3.74963	19.5	6.59089
TRI1205	resource	0.921402	0.905496	53.3598	2.69242	20.2279	2.65933	0.1349	49.6673	6.95	3.85104	19.7	6.44572
TRI12051	resource	0.927148	0.913518	47.9321	2.55419	22.8435	2.10124	0.112102	51.2445	7.35	3.64965	19.5	6.85926
TRI12072	resource	0.924485	0.908908	51.4407	2.33039	18.2689	2.82814	0.127566	43.8833	6.9	3.40197	17.35	4.84043
TRI1218	resource	0.887135	0.872859	52.2017	2.42631	22.942	2.26125	0.105616	43.9351	6.75	3.49971	17.05	6.94495
TRI12699	resource	0.935359	0.913867	58.1873	3.07308	21.0196	2.7707	0.146338	51.2258	7.29921	3.70358	19.7	7.6932
TRI12707	resource	0.918997	0.902524	46.0379	2.43399	20.168	2.28476	0.120668	51.214	6.95	3.70014	19.2	7.85941
TRI1273	resource	0.92699	0.910419	58.3326	2.64808	23.043	2.53937	0.11605	44.5287	6.8	3.6012	17.55	6.45037
TRI12829	resource	0.905974	0.887171	50.8576	2.3436	21.4145	2.37753	0.109387	45.2802	6.75	3.64947	18.05	8.43423
TRI13026	resource	0.941035	0.926836	38.8727	2.12865	17.2559	2.2383	0.121823	53.7083	7.25	3.70048	19.95	6.18032
TRI13201	resource	0.929123	0.917091	56.694	2.76302	22.0019	2.57848	0.125495	48.366	7	3.75146	19.25	8.30389
TRI13205	resource	0.941039	0.925698	49.6522	2.26454	16.5132	3.02988	0.137943	44.9653	7	3.54964	18.15	7.36184
TRI1342	resource	0.916654	0.901973	53.431	2.54647	23.719	2.25799	0.108229	46.164	6.9	3.65037	18.75	5.91005
TRI13430	resource	0.926494	0.913266	57.8793	2.44304	21.5904	2.67439	0.112548	41.5038	6.55	3.50146	16.45	5.26564
TRI13580	resource	0.933316	0.886969	57.048	2.20824	21.2146	2.6954	0.104006	38.228	6.5	3.40065	15.95	8.86115
TRI13584	resource	NA	NA	48.5131	2.49105	20.7663	2.33539	0.120113	51.4686	7.35	3.84983	20.65	8.36202
TRI137	resource	0.891192	0.877837	50.0876	2.1116	22.7315	2.19802	0.0936578	40.5732	6.6	3.44971	16.85	6.16701
TRI1388	resource	0.911476	0.897577	41.7929	1.68122	20.1329	2.08067	0.0843926	40.4231	6.55	3.34954	16.4	5.4894
TRI14278	resource	0.913358	0.899233	41.0223	2.01319	21.151	1.94177	0.0960354	49.9608	7.29921	3.60264	19.6	6.74747
TRI14296	resource	0.899012	0.887217	42.8223	1.77527	21.151	2.03177	0.0848054	42.9308	7.49921	3.20264	18.1	2.80747
TRI14318	resource	0.919077	0.902962	51.4115	2.03462	20.8676	2.46402	0.098114	NA	NA	NA	NA	NA
TRI1458	resource	0.91705	0.901584	46.1779	2.00085	18.5027	2.50961	0.109877	44.0015	6.75	3.50005	17.35	6.24531
TRI14895	resource	NA	0.893383	57.0902	2.82964	23.5216	2.40884	0.119806	41.8608	7	3.45001	17.45	7.57745
TRI14997	resource	0.878278	0.865063	57.9601	2.95381	23.25	2.46201	0.126031	50.9362	6.95	3.69951	18.95	6.10728
TRI15185	resource	0.933326	0.919375	57.6655	2.88293	17.3803	3.33094	0.166784	49.1405	6.8	3.70018	18.6	6.16828
TRI15252	resource	0.916522	0.90095	50.2339	2.41049	20.3432	2.46503	0.119122	48.4409	7.05	3.65051	18.85	7.95824
TRI1571	resource	0.909067	0.893489	NA	NA	24.5743	NA	0.114743	46.2712	7.05	3.60054	18.75	4.97548
TRI1591	resource	0.914836	0.906027	49.1517	2.42154	21.2959	2.30263	0.114993	49.2663	7.2	3.60104	19.1	4.25627
TRI16405	resource	0.92135	0.904999	48.6554	2.31083	17.1337	2.82029	0.134622	47.8165	6.85	3.59967	18.15	8.86654
TRI16546	resource	0.899684	0.885858	51.7185	2.32633	19.1992	2.68907	0.121253	44.9028	7.05	3.60117	18.15	7.92992
TRI16553	resource	0.920259	0.904319	57.7968	2.76006	21.3561	2.69993	0.128987	46.7813	6.95	3.651	18.3	8.34277
TRI16644	resource	0.939608	0.92559	53.8147	2.77601	19.6903	2.73677	0.141553	50.9983	7	3.75067	19.25	9.28233
TRI16767	resource	0.941578	0.924788	55.9751	2.44153	21.2802	2.63307	0.115596	47.8477	7	3.749	19.6	8.86136
TRI16818	resource	0.910096	0.89199	54.6582	2.59414	21.4346	2.55367	0.121344	47.3808	6.9	3.6015	18.45	8.64757
TRI16859	resource	0.896047	0.883512	41.342	1.46645	20.3752	2.04173	0.0730382	35.6719	7	3.10051	15.75	5.49768
TRI17248	resource	0.903024	0.887127	48.7496	2.57213	23.9092	2.03677	0.107711	50.912	6.95	3.74918	19.1	7.22639
TRI1794	resource	0.93128	0.902955	66.3888	2.89477	24.2544	2.7536	0.119795	43.3438	6.89921	3.60295	18.3	5.90401
TRI19140	resource	0.911485	0.901598	57.3697	3.12959	22.7789	2.51042	0.137511	53.7878	6.7	3.94917	19.65	8.90897
TRI19498	resource	0.923756	0.898082	51.0583	1.82167	20.682	2.47686	0.0889563	35.2179	6.65	3.19917	15.85	6.79802
TRI19517	resource	0.922161	0.90605	59.976	2.47382	25.5286	2.33333	0.097275	41.5041	6.75	3.60068	17.65	4.65764
TRI19754	resource	0.930892	0.917898	47.1483	2.1766	22.4249	2.08963	0.0980118	44.5531	6.8	3.55201	17.95	6.23635
TRI19848	resource	0.927891	0.919197	50.0178	2.47649	21.4173	2.31193	0.115773	49.4648	7	3.70249	19	7.17969
TRI19890	resource	0.914621	0.902238	52.2965	2.5532	NA	2.47675	0.1217	48.1271	7	3.65151	18.85	8.97612
TRI20130	resource	0.921762	0.906213	50.5031	2.2964	21.8058	2.29284	0.105061	45.1876	6.8	3.6025	18.05	7.91143
TRI21016	resource	0.912678	0.898645	38.6718	1.83989	21.63	1.76885	0.0853731	46.4368	7.2	3.65168	19.05	5.34695
TRI21034	resource	0.924257	0.911174	NA	2.42372	NA	2.41686	0.10591	NA	6.75	3.50201	17.15	6.70204
TRI21088	resource	0.914682	0.89392	52.4814	2.29755	21.3299	2.44097	0.108005	NA	NA	3.70051	17.2	8.42003
TRI21173	resource	0.916154	0.902356	53.6617	2.2567	23.8834	2.2282	0.0946454	41.8028	6.65	3.45118	16.8	6.46521
TRI21379	resource	0.907859	0.893662	53.9402	2.37928	23.3929	2.27294	0.102121	44.3522	6.85	3.55201	17.85	5.4769
TRI21421	resource	0.92714	0.913634	58.4349	2.42335	23.0504	2.49759	0.106123	40.8733	6.59921	3.40565	16.6	8.9048
TRI21447	resource	0.906844	0.894873	47.0559	2.28514	21.4589	2.16968	0.107174	48.3683	NA	3.60068	19.15	7.30506
TRI21847	resource	0.95341	0.940089	67.3564	NA	21.1643	NA	NA	50.8629	6.95	3.80178	19.4	8.34024
TRI21997	resource	0.917169	0.905276	46.8349	2.53357	20.0504	2.28759	0.127063	55.3533	7.39921	3.80565	20.6	7.9848
TRI22325	resource	0.91508	0.8944	51.0664	2.21931	20.5997	2.45492	0.108539	44.4324	6.55	3.60102	17.3	8.44594
TRI22616	resource	0.931729	0.924777	48.4902	2.22961	22.4391	2.13656	0.0992978	45.786	6.9	3.65068	18.45	6.00558
TRI23023	resource	0.919999	0.892564	59.0349	2.53653	20.0504	2.89759	0.127213	43.6233	6.79921	3.50565	17.7	6.1248
TRI23047	resource	0.932018	0.919118	41.821	2.25862	18.6401	2.21968	0.121547	54.7546	7.45	3.75217	20.6	7.871
TRI23126	resource	0.946615	0.922424	59.1827	2.88584	18.8105	3.17724	0.154813	48.8437	6.7	3.74885	18.5	8.23285
TRI23266	resource	0.942449	0.934481	58.8234	3.17157	19.9229	2.9343	0.157844	53.0275	6.95	3.94968	20.45	9.06391
TRI23279	resource	0.94239	0.928069	54.6446	2.93879	20.1689	2.71948	0.145901	53.0602	7.1	3.80065	19.9	7.63748
TRI2353	resource	0.937921	0.925741	47.9777	2.02412	21.4248	2.25486	0.0940862	40.6739	6.8	3.40066	16.95	5.13164
TRI23739	resource	0.926865	0.917113	39.7029	2.2784	17.7801	2.24088	0.128669	56.8995	7.1	3.89884	20.6	8.50543
TRI23767	resource	0.950575	0.94205	59.2932	2.64592	20.6513	2.87748	0.128678	44.7729	7.1	3.54918	18.5	5.80374
TRI23983	resource	0.918254	0.902477	51.2885	2.60832	21.9535	2.3527	0.11965	49.7642	7.29921	3.60197	19.1	6.28039
TRI24096	resource	0.927121	0.915845	50.9832	2.22394	20.7159	2.47613	0.107074	41.9284	6.6	3.44994	16.65	6.80803
TRI24136	resource	0.918696	0.90493	42.617	2.27935	18.0906	2.35412	0.125662	53.5064	7.4	3.64884	19.85	5.54337
TRI24232	resource	0.915006	0.901695	53.1885	2.34619	22.7349	2.35076	0.103594	43.5732	6.75	3.54934	17.4	6.493
TRI24403	resource	0.928688	0.907875	50.4913	2.4562	20.6358	2.45414	0.119307	47.2975	7.1	3.60117	18.75	8.51403
TRI24519	resource	0.903121	0.894663	48.0613	2.1029	23.1025	2.08995	0.0913151	43.283	6.8	3.54884	17.55	5.50979
TRI24652	resource	0.907057	0.890816	50.7463	2.40121	20.5676	2.48085	0.1177	45.3403	7.1	3.4995	18.2	6.96848
TRI24730	resource	0.914067	0.899816	48.6986	1.85645	23.4815	2.0914	0.0797268	36.7972	6.65	3.29985	15.8	6.42474
TRI24849	resource	0.912748	0.895215	36.9914	1.17578	18.7833	1.98733	0.0635537	30.3546	6	3.04883	13.7	4.58448
TRI25194	resource	0.91403	0.899049	49.6299	2.19962	NA	2.43539	0.108129	43.113	NA	3.40066	16.85	6.72923
TRI25204	resource	0.912219	0.89891	55.3516	2.58159	22.0005	2.52953	0.11781	45.2645	7	3.60084	18.75	8.05638
TRI25248	resource	0.927871	0.91664	49.9276	2.32267	20.7744	2.42441	0.111859	45.5541	6.8	3.65018	18.15	5.94983
TRI25327	resource	0.908949	0.895137	59.2082	2.17144	20.5815	2.87853	0.105134	NA	6	NA	NA	NA
TRI29458	resource	0.918564	0.901932	63.167	3.06509	21.1445	2.98549	0.145484	47.4926	7.15	3.65017	19.25	8.7647
TRI29589	resource	0.925225	0.907647	49.0751	2.2857	17.6765	2.79219	0.129951	45.8336	6.95	3.70018	18.75	6.96414
TRI3372	resource	NA	NA	44.5114	2.22087	21.7529	2.0354	0.101328	47.8629	7.2	3.59933	18.9	6.59159
TRI370	resource	0.887345	NA	37.1833	1.84902	17.2329	2.18354	0.109056	47.5459	7.25	3.55071	18.55	6.21632
TRI3701	resource	0.909211	0.898966	37.7253	1.89696	18.6269	2.05764	0.104098	NA	7	3.65066	19	4.49595
TRI3741	resource	0.941091	0.928364	51.7672	2.68809	19.8411	2.59957	0.134629	50.4313	7.4	3.69933	20.2	6.18518
TRI3788	resource	0.926478	0.917139	44.3434	2.44847	19.3017	2.30293	0.127501	54.1977	6.85	3.89967	20.1	6.13555
TRI3818	resource	0.916362	0.90107	50.8735	2.51068	22.7733	2.21975	0.109416	48.8474	7.1	3.70016	19.6	5.60572
TRI4189	resource	0.9216	0.916152	44.2329	1.90017	21.4609	2.06769	0.0888308	42.2086	6.8	3.49933	17.2	5.65466
TRI4249	resource	0.907253	0.895976	45.7583	2.34068	20.0319	2.28898	0.116921	50.4792	7.05	3.69916	19.25	7.00963
TRI4256	resource	0.943916	0.938038	40.3415	2.31991	17.0863	2.36959	0.135634	56.2573	7.05	3.90166	20.05	6.98584
TRI4585	resource	0.913234	0.903626	53.5017	2.51418	22.0509	2.45498	0.115003	44.8694	6.9	3.65132	18.3	6.80819
TRI4639	resource	0.919068	0.89931	56.0387	2.61291	24.7854	2.27121	0.105712	45.6131	7.4	3.54983	19.25	5.99481
TRI4647	resource	0.919975	0.908508	53.698	2.21779	23.442	2.30269	0.0948732	40.1748	6.95	3.40082	17.3	5.7506
TRI4667	resource	0.925764	0.909642	47.2964	2.13307	24.518	1.9313	0.0869131	45.3901	7.05	3.49999	18.15	5.83029
TRI4672	resource	0.909137	0.898332	45.3488	2.19463	23.532	1.93685	0.0933794	47.0721	7.1	3.60033	18.8	6.04655
TRI4765	resource	0.93154	0.919852	59.08	2.50566	22.9078	2.58084	0.109007	41.8928	6.75	3.45115	16.85	6.12104
TRI4808	resource	0.907946	0.90063	49.4334	2.20312	22.9663	2.16159	0.0956265	43.0782	7	3.50043	17.5	5.03984
TRI4884	resource	0.935303	0.907637	59.3172	2.90322	NA	2.57594	0.126612	46.1975	6.9	3.65066	18.3	8.43651
TRI4955	resource	0.94695	0.932689	50.6305	2.24947	22.7709	2.22814	0.0982865	43.0435	6.6	3.55077	17.1	5.95475
TRI4968	resource	0.89764	0.886138	45.3555	2.07903	22.1365	2.04553	0.0937011	45.4345	6.8	3.6495	18.25	6.52454
TRI4980	resource	0.89895	0.893171	55.7772	2.44308	23.3124	2.3874	0.104182	42.8131	6.9	3.50149	17.5	5.13595
TRI4997	resource	0.92851	0.915626	60.6358	2.5851	23.09	2.62276	0.111617	41.6533	7.05	3.45017	17.7	5.28972
TRI5004	resource	0.921859	0.910767	45.0951	1.98847	22.7466	1.98424	0.0873582	42.6401	6.9	3.45116	17.75	4.37552
TRI5081	resource	0.936715	0.924459	63.2706	3.21246	23.8779	2.63131	0.133501	49.3576	7.2	3.7005	19.5	5.55063
TRI5121	resource	0.935836	0.918386	54.7086	2.20749	21.5575	2.53196	0.102058	39.0531	6.65	3.34967	16.25	7.51651
TRI5153	resource	0.909759	0.894375	65.9459	2.8028	NA	2.72341	0.116569	42.6623	6.95	3.50067	17.95	NA
TRI5164	resource	0.896214	0.885508	46.3386	2.43581	20.7909	2.22114	0.116654	51.3776	7	3.802	19.6	7.96075
TRI5167	resource	0.885117	0.868278	40.4387	1.69236	19.5383	2.07433	0.0865662	41.5147	6.9	3.44966	17	6.9512
TRI52	resource	0.921851	0.909213	46.346	1.66059	22.1539	2.08709	0.0756241	34.9817	6.3	3.29971	15.3	4.64136
TRI5393	resource	0.922778	0.905907	56.3224	2.49888	18.5315	3.02919	0.134453	43.9737	6.6	3.501	17.3	5.83086
TRI5463	resource	0.936184	0.92595	55.7831	2.2848	23.0636	2.41671	0.0988953	40.5143	6.69921	3.50363	17.6	4.89383
TRI6729	resource	0.947691	0.933767	49.0749	2.74419	19.4294	2.53142	0.140356	53.4692	7.15	3.701	19.8	7.64655
TRI6838	resource	0.888454	0.868898	40.5919	1.78538	20.7239	1.95649	0.085784	43.1503	6.75	3.55148	17.1	8.3342
TRI6840	resource	0.915561	0.90781	47.7643	2.40621	18.3457	2.58112	0.130184	47.8815	7	3.64967	18.85	7.87009
TRI6868	resource	0.925049	0.919022	50.0935	2.22872	19.8226	2.50785	0.111318	43.3454	6.75	3.60033	17.75	6.8152
TRI6897	resource	0.903713	0.885343	44.7989	2.51276	20.4555	2.19154	0.122668	54.9596	7.1	3.90166	20.5	9.0131
TRI6899	resource	0.929227	0.913877	47.3405	2.55941	19.1063	2.47948	0.134726	53.5129	7.2	3.80001	20.2	7.90046
TRI7028	resource	0.926973	0.917979	57.8143	2.52741	23.0995	2.4875	0.109372	43.3777	6.55	3.601	17.3	6.14142
TRI7421	resource	0.897714	0.881095	45.2815	2.27847	21.5849	2.10882	0.10601	49.993	7.4	3.60032	19.05	5.45173
TRI7444	resource	0.934516	0.921007	61.9363	2.63811	22.2658	2.77702	0.117669	41.6174	6.6	3.60081	17.35	7.75681
TRI7694	resource	0.902329	0.891504	46.2734	1.91621	21.1529	2.17712	0.0908042	41.042	6.25	3.50032	15.95	6.79228
TRI7709	resource	0.95046	0.94271	45.5234	1.60637	20.299	2.22575	0.0781313	34.5608	6.7	3.14899	15.7	5.08096
TRI7748	resource	0.920139	0.909328	52.9977	2.43705	22.6443	2.33577	0.107466	44.6269	6.8	3.50132	17.35	6.91161
TRI7838	resource	0.875744	0.869097	33.5013	1.90725	19.5703	1.69596	0.0967696	57.3029	7.49921	3.80227	21.3	4.33556
TRI7865	resource	0.921823	0.904938	42.0297	2.08657	19.1313	2.17093	0.107549	48.4869	7.05	3.54982	18.65	5.1615
TRI7893	resource	0.917919	0.899249	40.6145	2.47101	18.2899	2.21016	0.134833	60.5388	7.65	3.89882	22.4	5.78541
TRI7907	resource	0.909227	0.898141	49.3092	2.22213	17.3885	2.82751	0.127264	44.9189	7.1	3.34899	17.5	5.24302
TRI7916	resource	0.895638	0.880799	67.134	2.92879	25.6828	2.62604	0.113983	44.9135	6.85	3.55032	17.85	5.42741
TRI7918	resource	0.922352	0.908215	57.4978	2.18635	23.2917	2.46896	0.0938584	37.189	6.35	3.39898	15.65	5.61207
TRI7923	resource	0.920912	0.910864	51.1996	2.43197	22.8597	2.23411	0.106288	45.5972	7.05	3.54933	18.5	6.04132
TRI8030	resource	0.941054	0.918634	53.7891	2.67819	20.5189	2.62387	0.130823	49.5031	6.7	3.74899	18.6	7.68044
TRI8301	resource	0.943418	0.933394	58.8677	2.53731	21.1109	2.78658	0.119935	43.0424	6.4	3.59899	16.95	7.63737
TRI8455	resource	0.901551	0.887106	49.2896	2.62048	21.8243	2.26277	0.119429	52.0528	7.1	3.80009	19.8	8.07562
TRI9325	resource	0.929481	0.911298	48.5542	2.43024	20.4	2.38387	0.11913	49.3394	7.05	3.70048	18.9	5.43638
TRI9332	resource	0.935258	0.923091	53.7579	2.92109	21.4089	2.51116	0.136385	53.1639	7.2	3.80098	20.15	7.91396
TRI9433	resource	0.906991	0.89362	58.1159	2.69425	23.2642	2.49713	0.1159	45.2553	6.55	3.603	17.6	8.65061
TRI9460	resource	0.926536	0.910883	43.8171	2.52541	17.681	2.43789	0.139759	55.9057	7.39921	3.8063	21.3	3.12885
TRI9469	resource	0.910307	0.897055	50.4394	2.28261	NA	2.42479	0.109	43.1793	6.65	3.45234	16.95	7.12837
TRI9470	resource	0.919723	0.902545	59.7877	2.64391	23.9866	2.4719	0.108958	42.7983	6.5	3.60184	16.9	6.73814
TRI9597	resource	0.926505	0.907821	61.3313	2.84082	22.1082	2.75309	0.127814	46.0084	7.05	3.65234	19.05	7.35893
TRI9604	resource	0.918421	0.904906	52.3256	2.50719	20.9662	2.47755	0.118604	46.4288	6.7	3.751	18.45	7.93402
TRI9655	resource	0.91542	0.897831	67.947	3.19797	22.8742	2.96483	0.139538	45.9945	6.65	3.60101	17.75	6.76708
TRI994	resource	0.910096	0.89824	55.0123	2.82569	23.3258	2.37155	0.121848	50.3578	7.6	3.60104	20.2	4.4814
TRI9993	resource	0.920631	0.903939	44.5919	1.95214	20.8381	2.14701	0.0926628	42.0648	6.7	3.55234	17.3	6.87406
TRIB19	resource	0.921856	0.911409	54.8313	2.53013	19.8221	2.76554	0.127395	48.6573	6.8	3.54982	18	6.12738
TRIB25	resource	0.925598	0.921359	61.5145	2.9372	20.5765	2.99115	0.142493	46.3304	7.1	3.70232	18.9	8.42358
TRIB26	resource	0.912089	0.898057	43.4747	1.77086	18.3411	2.36654	0.0959466	38.9224	6.75	3.25199	15.9	5.54594
TRIB52	resource	0.919659	0.894451	60.526	2.90209	20.8208	2.91289	0.139425	46.9574	6.9	3.64999	18.2	6.37499
TRIB69	resource	0.907599	0.883492	71.3064	2.7981	20.7565	3.44815	0.134125	38.2663	6.9	3.40109	17.2	7.42759
TRIB81	resource	0.89971	0.886931	55.1164	2.73559	21.9919	2.50449	0.124114	48.7708	6.9	3.65033	18.6	6.18329
Achat	elite	0.925987	0.916192	49.4416	2.42578	20.685	2.40487	0.117512	49.1712	6.9	3.74964	19	9.19381
Adler	elite	0.933204	0.924685	61.4373	3.34081	20.8593	2.94762	0.160183	53.6719	7.65	3.84849	21.45	9.62985
Alceste	elite	0.944239	0.93197	73.6642	3.7218	21.2411	3.44943	0.174844	50.2729	6.95	3.74949	19.2	7.55018
Alchemy	elite	0.93038	0.903128	68.4265	3.26133	23.7686	2.88343	0.137663	45.8552	7.05	3.59832	18.5	10.9422
Altamira	elite	0.944392	0.929055	56.9302	3.15979	18.4184	3.08189	0.171555	55.879	6.95	3.89849	20.1	10.1117
Ambition	elite	0.909268	0.898026	49.9146	2.70789	19.524	2.55934	0.13872	54.0425	7.5	3.74999	20.5	8.94404
Ambrosia	elite	0.935366	0.924171	72.1584	3.37319	20.9082	3.43041	0.160469	46.1981	7	3.59916	18.4	10.6717
Amundsen	elite	0.916639	0.902004	61.8452	3.09445	22.5486	2.73794	0.136895	49.3705	6.65	3.74798	18.55	10.3358
Andi	elite	0.935876	0.92771	64.0218	2.8989	20.1222	3.18841	0.143948	44.7351	6.9	3.701	18.5	8.3643
Antonius	elite	0.918039	0.903599	52.9903	2.47703	20.8674	2.55286	0.119114	46.7739	6.9	3.59816	18.4	9.22007
Apache	elite	0.918538	0.892248	57.4768	2.76768	20.7803	2.78564	0.133623	47.3853	6.93422	3.64869	18.43	8.78361
Aperitiv	elite	0.913958	0.902374	61.985	3.04144	22.1285	2.80445	0.137748	48.3706	6.9	3.75133	19.05	9.83731
Apollo	elite	0.931343	0.91716	61.3493	3.28689	20.1357	3.05923	0.162997	52.6584	7.1	3.84933	19.9	10.4952
Ares	elite	0.866636	0.855251	50.3733	2.36841	21.4618	2.34935	0.110744	46.4088	6.9	3.59999	18.4	9.1518
Arina	elite	0.917591	0.90279	43.5149	2.04711	18.9126	2.31229	0.109416	46.3021	6.65	3.59833	17.55	8.42916
Baguette11	elite	0.928457	0.912798	54.1469	2.29618	18.5593	2.91475	0.1236	42.704	6.65	3.44732	17.15	7.81293
Banderola	elite	0.919818	0.909625	54.9301	2.93341	20.7611	2.64855	0.141335	52.9493	7.05	3.74748	19.6	10.0596
Banquet	elite	0.92562	0.90681	46.7957	2.49055	19.0977	2.47179	0.131048	52.1783	7.35	3.59883	19.6	8.62107
Battalion	elite	0.921402	0.892482	67.0264	3.1852	22.4211	2.99024	0.142367	46.5481	6.6	3.65065	17.85	10.6018
Batuta	elite	0.932145	0.914064	62.24	2.91566	20.0354	3.11725	0.145174	45.9968	6.65	3.54942	17.45	9.48931
Bill	elite	0.917463	0.903862	53.2402	2.60061	19.4313	2.72113	0.132518	48.0193	6.8	3.75	18.8	10.1329
Bogatka	elite	0.955741	0.939304	55.118	3.20815	19.022	2.90607	0.16884	56.7815	7.25	3.94832	20.95	8.23106
Boregar	elite	0.957941	0.94267	57.0886	3.06672	18.7676	3.03895	0.162882	52.7607	7.05	3.70015	19.4	8.07437
Brompton	elite	0.93777	0.927997	64.8336	3.24538	20.4668	3.17751	0.159467	47.9928	7.15	3.69933	19.3	10.4425
Bryza	elite	0.923737	0.905571	42.8214	2.06031	18.7883	2.28346	0.11026	48.7084	7.05	3.54749	18.45	10.398
Caesar	elite	0.922755	0.908212	47.8142	2.48297	19.1873	2.47305	0.128366	51.5917	7	3.74816	19.25	9.12885
Capo	elite	0.913958	0.901269	53.0246	2.75051	19.6905	2.7098	0.139265	51.3302	7.1	3.69916	19	9.38616
Cassiopeia	elite	0.94136	0.927903	64.871	3.27509	21.5323	3.01425	0.151977	50.2129	7.2	3.85148	20.45	9.61835
Consort	elite	0.941222	0.932734	68.6649	3.23748	20.0427	3.4015	0.159959	45.9635	6.5	3.70015	17.75	9.79697
Contur	elite	0.942713	0.916047	63.1677	2.83055	19.8095	3.19149	0.142523	44.0531	6.65	3.65181	17.7	7.71704
Cordiale	elite	0.938455	0.930778	65.252	2.80104	20.5759	3.17022	0.136266	45.972	6.8	3.49833	17.6	10.2911
Corsaire	elite	0.911296	0.900533	64.5884	2.68381	22.152	2.91952	0.122538	48.7686	7.1	3.70015	19.35	7.59036
CPBTW130	elite	0.957037	0.94745	64.0379	3.12982	20.4654	3.13199	0.153714	48.5451	7.05	3.64832	19.25	9.50318
Deben	elite	0.942165	0.933985	57.9963	2.94403	19.8878	2.92106	0.148795	50.1836	7.3	3.69832	19.65	9.03753
Dichter	elite	0.935343	0.923225	69.7943	2.88543	21.0539	3.32887	0.136869	39.9735	6.7	3.50094	16.95	9.86814
Duxford	elite	0.959335	0.947474	73.9829	3.77922	21.6769	3.41334	0.174665	50.1005	6.6	3.79982	18.3	10.4365
Einstein	elite	0.94178	0.931881	65.8177	3.10475	20.9958	3.13334	0.148453	47.0643	6.8	3.59833	18	9.9706
Elixer	elite	0.946413	0.931809	75.2575	3.60281	21.915	3.43007	0.164072	46.0536	6.85	3.60134	18.3	10.148
Eriwan	elite	0.908447	0.890303	45.5798	2.0787	21.1266	2.17762	0.0990392	45.8748	7.35	3.49783	18.55	8.87918
Estica	elite	0.921069	0.908044	58.7052	2.81843	21.5976	2.72891	0.13068	46.8805	7.45	3.54765	19.15	9.76415
Eurojet	elite	0.918588	0.90184	45.7641	2.39953	19.3606	2.37588	0.12435	52.6137	NA	3.74916	19.55	9.54103
Expert	elite	0.910088	0.894489	51.4816	2.94111	20.836	2.4589	0.140208	55.2113	7.35	3.84997	20.55	9.22547
Exsept	elite	0.898776	0.891114	57.4203	2.92085	23.3429	2.46622	0.125345	49.6465	7.1	3.69899	19.45	8.92016
Fastnet	elite	0.933795	0.917827	74.3694	3.64988	22.3082	3.33286	0.163237	48.5132	7	3.70065	18.85	9.14804
Fidelius	elite	0.924854	0.902785	59.8903	3.03717	19.8783	3.01076	0.152677	49.5242	7.1	3.64949	19.1	10.0215
Figura	elite	0.927382	0.915667	46.3596	2.30026	19.2997	2.407	0.119589	48.968	6.95	3.69832	18.75	9.52671
Finezja	elite	0.919393	0.898915	53.1843	2.48511	21.394	2.50053	0.116059	46.6375	6.85	3.59966	17.95	8.4011
Fregata	elite	0.91952	0.907079	56.703	2.18734	22.1871	2.56197	0.0989406	42.0737	6.9	3.49898	17.65	8.31975
Fridolin	elite	0.926	0.90566	58.9269	3.0217	21.4735	2.75078	0.14073	50.809	7.1	3.74965	19.35	9.87556
Frument	elite	0.938561	0.927786	57.9902	2.77231	19.3851	2.9775	0.142476	46.8055	7.05	3.70133	19.05	9.07426
Gallant	elite	0.923494	0.909593	63.1121	3.29787	19.9436	3.1666	0.165427	49.6747	7.4	3.59949	19.65	10.4221
Gatsby	elite	0.919206	0.908466	59.6235	2.3881	20.8202	2.86686	0.115054	39.8488	6.6	3.39882	16.9	10.2507
Gladiator	elite	0.93666	0.921834	70.3432	3.22905	21.0668	3.33963	0.153488	46.42	6.95	3.69815	18.65	10.5856
Glasgow	elite	0.943869	0.927098	70.6101	3.25218	22.9618	3.0783	0.14215	45.4391	6.75	3.64966	18.05	9.96188
Glaucus	elite	0.939182	0.925416	63.2307	3.00716	20.5753	3.08519	0.146374	49.1354	7	3.75048	19.15	9.51279
Globus	elite	0.932337	0.918216	68.3449	3.10943	20.2077	3.39762	0.154222	45.471	6.85	3.59931	18	10.2951
Gulliver	elite	0.937194	0.925516	59.1282	3.20816	20.1366	2.93358	0.159743	53.5034	7.25	3.84866	20.2	10.9915
H05606	elite	0.932218	0.919013	53.0416	2.89961	18.5579	2.8571	0.15668	55.2592	NA	3.79749	20	10.3905
Hanseat	elite	0.887919	0.879571	54.6102	2.83634	20.5963	2.65557	0.137812	51.6625	7.15	3.69849	19.55	10.1584
Haven	elite	0.924745	0.905022	69.8434	3.67558	22.5642	3.09979	0.16291	51.8606	7.2	3.84882	20.25	9.99396
Hereford	elite	0.937146	0.923166	65.0059	3.08731	20.0511	3.22425	0.1529	47.3066	7.1	3.6	18.55	8.71241
Hereward	elite	0.924257	0.9033	65.2508	3.17022	22.4151	2.92142	0.14123	47.567	7	3.65133	19	9.62939
Herzog	elite	0.908199	0.894618	59.0417	2.82529	21.1655	2.78342	0.132891	46.0855	6.8	3.69997	18.1	9.95296
Humber	elite	0.950368	0.938101	70.8866	3.56509	20.3858	3.48064	0.175215	49.5501	6.7	3.80032	18.85	11.3041
Hussar	elite	0.923015	0.912315	57.945	2.96343	19.4882	2.96617	0.15148	50.4103	7.45	3.69965	20	9.56427
Hybery	elite	0.927869	0.913891	68.0972	3.38017	21.4246	3.18624	0.157924	48.9408	6.95	3.75113	18.85	10.0052
Hyperion	elite	0.95316	0.941589	64.7626	3.30936	19.2597	3.38052	0.171923	50.9147	6.85	3.74966	18.85	9.64757
Ibis	elite	0.884642	0.872641	48.8904	2.49215	21.0479	2.32641	0.118567	50.2232	6.7	3.84849	19.05	8.80921
Instinct	elite	0.957081	0.932051	69.8049	3.21794	20.6797	3.3758	0.156022	44.4378	6.95	3.49883	17.95	8.10697
Intact	elite	0.967143	0.955176	62.3135	3.40425	18.5051	3.3727	0.184056	53.0666	7.2	3.85115	20	9.71814
Intense	elite	0.952969	0.939936	71.1835	3.42523	19.7717	3.60351	0.174014	48.0571	7.3	3.59882	19.25	9.6539
Isengrain	elite	0.937695	0.920034	58.2455	2.97856	19.7921	2.92287	0.149538	49.1066	6.5	3.74966	18.05	8.30802
Istabraq	elite	0.923155	0.909165	58.8813	2.90431	21.5529	2.73696	0.13549	49.3658	7	3.69898	19.15	10.1762
Izyda	elite	0.937714	0.920334	47.4013	2.3623	19.4884	2.4356	0.121287	48.8336	6.65	3.70014	18.35	9.25876
Jantarka	elite	0.925141	0.905207	55.6646	3.0083	22.0415	2.52883	0.13591	53.2102	7.4	3.79949	20.45	10.0778
Julius	elite	0.921026	0.910089	60.5949	3.11588	20.8433	2.91239	0.149554	51.0726	7	3.74949	19.25	7.77059
Kampana	elite	0.931724	0.918321	63.4284	2.9747	20.7504	3.05674	0.142985	46.1458	6.95	3.54815	18.1	9.07247
Kanzler	elite	0.938938	0.933511	62.7957	2.98867	21.2782	2.96034	0.140541	46.6775	6.9	3.64916	18.5	8.57022
Ketchum	elite	0.945323	0.934567	78.4848	4.16142	20.8587	3.75665	0.199142	52.1411	7	3.84965	19.8	9.51679
Kingdom	elite	0.933799	0.922326	66.4833	NA	21.6347	3.07026	NA	47.6314	6.65	3.64882	17.95	10.4465
Kleber	elite	0.951016	0.933396	67.6054	3.44568	20.6851	3.2797	0.166258	49.7974	6.8	3.79992	18.9	10.1521
Kobiera	elite	0.933868	0.913827	60.5482	2.76361	21.1029	2.87344	0.131369	45.9881	6.95	3.64832	18.6	9.34576
KobraPlus	elite	0.906435	0.8865	53.3238	2.56346	19.964	2.66161	0.12888	48.2411	6.95	3.69966	18.85	9.14597
Kohelia	elite	0.919432	0.904575	54.4255	2.86755	20.002	2.71017	0.142886	51.7843	7.35	3.74866	20.2	9.08099
Korweta	elite	0.953259	0.929086	64.0499	3.15795	21.0708	3.04359	0.150203	49.3013	7.25	3.69866	19.5	9.14501
Kosack	elite	0.918689	0.904128	59.9163	2.7039	21.5043	2.77344	0.124771	44.5514	6.9	3.45215	17.75	8.2118
KWSAurum	elite	0.937457	0.921128	52.9219	2.8036	19.0937	2.77236	0.146215	51.803	7	3.79859	19.45	9.06314
KWSChamsin	elite	0.931407	0.912084	64.0865	3.12114	19.9694	3.19846	0.156022	49.3546	7.05	3.64898	18.8	9.00391
KWSErasmus	elite	0.944475	0.926041	78.0183	4.66072	22.5012	3.48224	0.207229	57.2739	7.9	3.94942	22.4	7.98578
KWSOzon	elite	0.925203	0.91277	66.4621	3.605	21.1007	3.12553	0.169475	53.4572	7.05	3.79833	19.75	10.079
KWSScirocco	elite	0.904086	0.884141	44.1833	2.22427	19.1467	2.30571	0.116093	50.5148	7.15	3.5993	18.8	7.6526
Lars	elite	0.935279	0.917523	59.814	3.05576	22.2214	2.70246	0.137245	48.5375	6.8	3.70166	18.6	9.6624
Legenda	elite	0.872501	0.860774	54.9083	2.74197	21.42	2.57065	0.12843	49.633	6.85	3.65032	18.4	9.12765
Limerick	elite	0.94464	0.934933	80.1796	NA	20.7542	3.88059	NA	55.5107	7.15	3.95014	20.4	9.31523
Lona	elite	0.894969	0.879732	53.1531	2.48215	20.298	2.6074	0.121226	44.1209	6.85	3.50182	17.5	6.55878
Lynx	elite	0.895806	0.881841	55.427	2.94222	23.454	2.35933	0.124824	52.1533	7.15	3.74998	19.5	10.2547
Macro	elite	0.919336	0.900221	58.1117	2.93573	20.1756	2.86777	0.144971	50.0811	6.9	3.80049	19.2	8.90256
Malacca	elite	0.960244	0.94529	67.302	3.34283	21.7298	3.0866	0.154854	49.2582	6.8	3.79966	18.8	7.89244
Marin	elite	0.89944	0.88893	40.2272	2.13373	18.4127	2.17698	0.115711	51.4879	7.4	3.74799	20.25	10.8881
Markiza	elite	0.907196	0.892166	60.7866	3.01525	21.2769	2.85651	0.14142	48.7164	7.3	3.70015	19.95	8.7705
Marksman	elite	0.921198	0.893672	69.2299	3.22487	22.3428	3.10335	0.144652	45.3337	6.9	3.54782	17.9	10.4832
Mascot	elite	0.921096	0.90486	70.6044	3.27181	21.4718	3.29705	0.153327	46.603	6.7	3.648	18	9.67827
Mewa	elite	0.945241	0.932809	51.8737	2.82881	18.1102	2.85523	0.155682	52.5199	7.15	3.89833	20	9.10465
Mikon	elite	0.91906	0.897837	54.0886	2.43949	20.6799	2.61626	0.117943	45.2899	6.85	3.54815	18.05	8.09996
Monsun	elite	0.890136	0.878198	44.9319	2.3028	19.129	2.3437	0.120755	52.2125	7.25	3.69783	19.5	8.14885
Monty	elite	0.966454	0.950138	82.8451	3.73008	21.2842	3.87412	0.174247	44.4818	6.9	3.64883	18.3	10.1193
Muskat	elite	0.973928	0.959289	79.9669	4.02178	19.8245	4.01981	0.201841	49.3641	7.45	3.74998	20.15	9.68722
Musketeer	elite	0.927706	0.900061	66.7049	3.06839	21.9772	3.04095	0.139297	44.0976	6.8	3.54909	17.45	11.7535
Muszelka	elite	0.938047	0.924271	69.3	3.33712	20.9803	3.31117	0.159587	48.1327	6.85	3.64749	18.45	9.3549
Muza	elite	0.939398	0.922223	57.7553	2.83127	20.0011	2.89752	0.141797	46.9907	6.7	3.64933	17.9	9.36602
Nadobna	elite	0.926789	0.898488	56.8801	2.34284	22.3425	2.53042	0.104024	39.121	6.6	3.49916	16.55	7.37518
Naridana	elite	0.909198	0.891503	55.1046	2.70928	21.9112	2.51335	0.123721	48.9584	7.25	3.69982	19.65	9.34007
Nateja	elite	0.931742	0.918129	53.5394	2.96747	20.13	2.66835	0.147883	55.6122	7.45	3.79833	20.95	8.54413
Natula	elite	0.923256	0.894251	62.604	2.74964	NA	2.64991	0.117941	43.5987	6.9	3.54949	18	NA
Nutka	elite	0.944954	0.926676	66.8649	3.49482	19.801	3.37965	0.176589	51.9628	7.45	3.74815	20.35	8.2991
Oakley	elite	0.939498	0.928789	68.113	3.57439	20.4972	3.33396	0.175175	52.2518	6.95	3.80032	19.65	9.61945
Orestis	elite	0.963803	0.950263	68.2247	3.46174	21.071	3.24835	0.163883	49.7994	6.9	3.79949	19.25	10.1053
OstkaStrzelecka	elite	0.942415	NA	62.638	2.91426	18.7474	3.33759	0.155252	43.4979	6.8	3.55232	17.9	9.04895
Ostroga	elite	0.918001	0.908701	57.5983	3.16485	20.5696	2.78437	0.153122	53.3291	6.85	3.94816	19.7	8.85778
P05311	elite	0.927596	0.912005	51.0686	2.44969	16.3352	3.10661	0.148986	48.0476	6.7	3.59931	18.25	8.67434
P05312	elite	0.925045	0.90227	52.0663	2.29723	18.6522	2.80563	0.12302	43.8787	6.55	3.44882	16.75	8.61494
P06079	elite	0.954722	0.932822	63.185	2.82584	17.3454	3.64707	0.163587	44.5649	6.6	3.54815	17.55	8.07359
Phare	elite	0.923501	0.912882	70.8202	3.51253	22.083	3.20555	0.15816	48.4095	6.9	3.69926	18.7	8.80602
Philius	elite	0.925043	0.909108	63.6856	3.09878	21.9316	2.88469	0.139998	47.6735	6.8	3.64866	18.45	9.83848
Pionier	elite	0.955776	0.940842	67.053	2.90117	20.7306	3.24133	0.140166	42.5344	6.6	3.54933	17.35	8.59724
Portland	elite	0.93254	0.923822	64.3465	3.19264	20.0636	3.18131	0.15757	48.9204	7.05	3.65083	18.75	9.68347
Position	elite	0.934416	0.923213	63.53	2.86597	21.4136	2.96536	0.133528	44.4271	6.65	3.64982	17.7	9.82914
Potenzial	elite	0.937286	0.926321	62.9521	2.74781	21.3266	2.94895	0.128409	43.657	6.6	3.55065	17.2	8.87334
Prinz	elite	0.937755	0.927019	59.4584	2.93261	19.3991	3.05389	0.150649	48.5633	6.95	3.69816	18.95	9.80526
Rainer	elite	0.936026	0.921167	52.4141	2.64299	19.7068	2.6645	0.133883	50.5175	6.75	3.74783	18.45	9.8197
Ramiro	elite	0.95082	0.933788	53.5885	2.89703	19.2325	2.78307	0.150386	51.3228	7.5	3.60049	19.55	8.1195
Renan	elite	0.913594	0.898468	44.7804	2.39216	18.7125	2.39007	0.126513	52.4737	7.75	3.54926	19.75	8.01351
Rialto	elite	0.90644	0.893972	70.4452	3.41662	23.1545	3.04187	0.147259	48.1417	6.95	3.64882	18.35	9.70427
Robigus	elite	0.92777	0.91579	60.183	2.43732	20.8638	2.89477	0.117398	40.7373	6.85	3.44799	17.05	8.64521
Rubens	elite	0.92887	0.916109	67.4342	2.95805	19.3386	3.50029	0.152972	43.4184	6.55	3.55182	17.35	8.02137
Rywalka	elite	0.926715	0.911764	69.4749	3.64971	22.9819	3.02381	0.158606	52.7966	7.1	3.85082	20.15	9.43557
Sailor	elite	0.94434	0.928193	59.9034	2.93499	18.5376	3.21717	0.157368	48.7698	6.8	3.75033	18.35	9.88595
Sakura	elite	0.929272	0.919899	57.1796	2.57818	18.2982	3.12553	0.14117	44.9063	6.65	3.60066	17.75	8.77631
Satyna	elite	0.93977	0.921085	60.4615	2.9775	19.5234	3.10024	0.152757	48.917	7.4	3.60166	19.35	8.71671
Savannah	elite	0.933981	0.924723	69.8799	3.50048	20.5071	3.39617	0.170092	48.004	7.25	3.74816	19.55	11.6583
Semper	elite	0.935719	0.914991	60.5318	2.81928	20.796	2.90831	0.135681	45.587	6.4	3.69966	17.3	10.6054
Senat	elite	0.958484	0.948926	68.9983	3.36444	19.3171	3.5692	0.173767	47.9965	7.1	3.70133	19.2	8.5137
Skalmeje	elite	0.916662	0.902129	64.1399	2.89362	22.3472	2.8603	0.12926	44.7407	6.7	3.64815	17.8	9.03342
Slejpner	elite	0.959908	0.951633	78.7722	3.94974	20.8731	3.77113	0.188955	49.6939	7.15	3.74949	19.4	9.41962
Smuga	elite	0.914141	0.902004	58.3777	2.90253	19.9828	2.92219	0.145053	48.8459	6.9	3.65265	18.7	8.8566
Smuggler	elite	0.947961	0.936014	61.7999	3.1362	20.1963	3.06127	0.154785	50.4106	7.25	3.69782	19.75	10.8318
Sobi	elite	0.949509	0.938598	62.1283	3.20678	19.1029	3.25855	0.167713	50.2636	6.9	3.80049	19.15	10.632
Soissons	elite	0.927657	0.905951	55.4968	2.15023	19.1378	2.91701	0.113714	41.9579	6.55	3.54933	16.95	9.11956
Sokrates	elite	0.911778	0.898953	49.4197	2.4463	20.5776	2.39665	0.1191	48.9348	6.9	3.74816	18.65	9.06084
Solist	elite	0.964763	0.950755	73.8204	3.55936	20.939	NA	0.16926	47.6286	7.2	3.69866	19.2	9.55024
Solitär	elite	0.871036	0.857596	50.2356	2.19202	21.9486	2.29582	0.100023	43.0084	6.65	3.59916	17.4	7.92273
Solstice	elite	0.951218	0.936886	70.9695	3.56315	20.9529	3.38206	0.170134	50.1643	6.85	3.74948	19	9.88422
Sophytra	elite	0.913107	0.901678	59.7392	3.00874	22.9599	2.59768	0.130761	50.6355	6.9	3.64883	18.5	9.10749
Sperber	elite	0.920627	0.905563	52.8487	2.61746	20.9971	2.51347	0.124429	48.7498	6.55	3.80015	18.3	7.57186
Stava	elite	0.928215	0.912658	56.9477	2.39402	20.9494	2.713	0.114022	41.6614	7.1	3.40032	17.65	7.41236
Striker	elite	0.943777	0.924205	59.6668	2.79257	20.8381	2.86805	0.133946	47.1242	7	3.55064	18.35	8.0516
Sukces	elite	0.95088	0.944714	57.531	2.89902	18.8158	3.06254	0.154043	49.3686	7.05	3.75214	19.55	7.43006
Sultan	elite	0.926429	0.912514	59.8534	3.25515	20.8914	2.85854	0.155836	54.146	7.15	3.80166	19.95	10.1673
SWHarnesk	elite	0.916911	0.891763	66.0097	2.66836	23.1699	2.83236	0.11412	39.4759	6.75	3.40116	16.8	8.25648
SWHarpun	elite	0.961912	0.946841	71.9326	3.36296	19.9145	3.6139	0.168892	46.3237	6.65	3.75098	18.2	9.48105
SWHurtig	elite	0.910809	0.896808	67.0946	2.80073	22.5284	2.97658	0.12399	41.3278	6.7	3.45015	17	8.38039
SWSkotte	elite	0.937611	0.925523	71.0696	3.07475	22.7628	3.13419	0.13475	41.6668	6.6	3.60143	17.15	10.3606
SWTataros	elite	0.92665	0.900642	60.368	2.35852	20.6289	2.92567	0.114579	39.4196	6.4	3.44865	16.2	9.0739
SWTopper	elite	0.921579	0.900709	55.1973	2.70684	20.1457	2.76575	0.135545	49.0426	NA	3.80016	18.8	7.5279
Symbol	elite	0.953399	0.941006	56.7856	2.93018	21.5511	2.65114	0.13612	51.4193	7.3	3.79832	20.15	10.4493
Taifun	elite	0.916079	0.901166	48.5557	2.33064	18.9684	2.55034	0.122328	46.7561	6.9	3.49749	17.75	7.72849
Tambor	elite	0.917092	0.905585	55.4107	2.66203	21.1042	2.61932	0.125863	46.3923	6.35	3.69932	17.5	10.0056
Tarkus	elite	0.938516	0.925657	71.754	3.85178	22.5577	3.16353	0.169953	52.8475	7	3.89816	19.8	8.58136
Tarso	elite	0.926304	0.90914	62.3303	2.54488	20.7507	3.00209	0.122523	40.8685	6.5	3.54865	16.6	7.52193
Timber	elite	0.918442	0.90297	71.1131	3.47055	22.5446	3.15715	0.153992	47.1739	7	3.64798	18.3	9.3999
Tobak	elite	0.931421	0.920217	67.501	3.46585	21.6335	3.12353	0.160279	50.6053	6.65	3.85164	19.35	9.66279
Tommi	elite	0.923236	0.913705	67.125	3.31308	21.8494	3.06444	0.151368	48.5586	6.8	3.69882	18.65	9.45955
Tonacja	elite	0.935717	0.921856	53.8691	2.8173	18.6574	2.88529	0.151195	51.3071	7.3	3.70033	19.8	8.79542
Toras	elite	0.944653	0.926922	70.9154	3.49821	22.2205	3.18104	0.157122	48.7569	6.85	3.79916	18.95	7.73785
Torkil	elite	0.935421	0.922566	59.1433	2.83254	19.5837	3.03124	0.145106	48.5763	7.3	3.64848	19.15	10.9948
Toronto	elite	0.914833	0.894699	54.9208	2.30051	22.1508	2.47997	0.104081	44.5613	6.75	3.49983	17.6	9.43885
Torrild	elite	0.925461	0.915106	58.8604	3.01792	21.29	2.73872	0.140345	50.4186	6.7	3.74899	18.85	8.4019
Tower	elite	0.931363	0.921191	59.6481	2.56407	21.7554	2.74525	0.118047	41.8309	6.6	3.50065	16.95	9.2453
Transit	elite	0.942488	0.927778	54.2892	2.885	19.1137	2.82905	0.150979	51.9367	6.9	3.85016	19.65	9.25881
Trappe	elite	0.93021	0.914177	48.1138	2.17818	19.6543	2.45341	0.111387	45.0832	6.85	3.54882	17.8	10.5393
Travix	elite	0.915961	0.906747	62.6205	3.05103	22.4195	2.76324	0.134553	48.0878	7.2	3.64899	19.05	10.6694
Trintella	elite	0.949131	0.939462	61.3885	3.06633	20.0994	3.07271	0.15304	50.5257	7.4	3.74782	20.35	8.62081
Tuareg	elite	0.927839	0.9199	58.47	2.77504	20.7608	2.8258	0.13406	46.894	6.85	3.70032	18.35	10.0129
Tukan	elite	0.916488	0.909768	51.9684	2.40795	18.3368	2.84441	0.13207	46.7043	6.85	3.69948	18.45	8.46259
Tulsa	elite	0.953572	0.935835	83.7136	3.36245	21.3525	3.91589	0.157428	40.0787	6.4	3.59882	16.85	9.8886
Türkis	elite	0.940366	0.927887	61.4498	3.0833	20.4436	3.01798	0.150618	50.0282	6.75	3.80016	18.75	10.4139
Tuscan	elite	0.911014	NA	77.5803	4.06899	22.432	3.48152	0.18123	51.7194	7.2	3.79892	20	9.71436
Urban	elite	0.924446	0.907828	49.4053	2.46581	19.9781	2.46246	0.122888	50.3897	6.75	3.74798	19	8.6933
Vanek	elite	0.915963	0.898354	57.8057	2.93865	19.8223	2.89171	0.147926	50.8923	7	3.79882	19.4	7.42981
Velocity	elite	0.935538	0.923263	59.6887	2.98971	19.5058	3.05031	0.153243	49.9719	6.6	3.74932	18.55	7.25012
Viscount	elite	0.938339	0.92876	60.1	2.84809	19.4768	3.08482	0.146138	46.4048	7.15	3.64815	19.15	9.51091
Vitus	elite	0.921598	0.907886	58.4486	2.96588	20.0166	2.92992	0.148241	48.7756	6.45	3.74982	17.65	8.79271
Vivant	elite	0.938352	0.925299	60.1663	2.8942	19.7302	3.0443	0.146435	46.2745	7.15	3.6498	18.6	9.3129
Welford	elite	0.923781	0.912957	59.2246	2.5167	20.4415	2.9057	0.123802	42.4738	6.85	3.54799	17.9	9.45085
Winnetou	elite	0.911017	0.890983	60.3738	2.82881	21.9697	2.7381	0.128194	45.6486	6.8	3.65082	18	10.7605
Wydma	elite	0.905577	0.889081	58.3778	2.68835	21.5303	2.72038	0.12514	46.033	6.7	3.60032	17.7	9.42706
Xenos	elite	0.925782	0.90447	50.2583	2.54853	20.4186	2.47534	0.125076	50.5041	6.95	3.79782	19	9.64612
Xi19	elite	0.920717	0.896275	76.7516	3.62014	22.8187	3.36521	0.158443	47.0773	6.7	3.74981	18.2	9.05465
Zanatan	elite	0.937993	0.924905	72.6722	3.20988	21.1926	3.43758	0.151587	43.7346	6.5	3.69916	17.55	8.17047
Zawisza	elite	0.903428	0.889469	56.3892	2.55932	22.3271	2.51893	0.11447	44.7729	6.5	3.65032	17.35	9.64801
Zebedee	elite	0.919352	0.896252	67.7387	3.11077	23.852	2.83394	0.130065	46.4357	7.1	3.64799	19.15	9.63879

## Sheet: BLUEs spikelets (Eq.8)
Population	Spikelet	Grain_number	Grain_yield(mg)	Grain_weight(mg)	Grain_number(%)	Grain_yield(%)
elite	1	0.484801	18.7282	38.6307	0.720009	0.587661
elite	2	1.54926	67.1373	43.3351	2.30091	2.10666
elite	3	2.64109	125.226	47.4144	3.92246	3.92938
elite	4	3.17266	156.284	49.2596	4.71192	4.90394
elite	5	3.47509	176.496	50.7888	5.16108	5.53815
elite	6	3.65875	188.624	51.5541	5.43385	5.91871
elite	7	3.7422	194.929	52.0895	5.55778	6.11656
elite	8	3.85787	202.334	52.4471	5.72957	6.34892
elite	9	3.86008	201.104	52.0983	5.73285	6.31031
elite	10	3.84816	200.293	52.0491	5.71515	6.28488
elite	11	3.73911	192.36	51.4454	5.55319	6.03594
elite	12	3.62034	184.45	50.9483	5.3768	5.78775
elite	13	3.47067	172.905	49.8189	5.15452	5.42548
elite	14	3.28833	160.295	48.7466	4.88372	5.0298
elite	15	3.08723	146.044	47.3058	4.58504	4.58262
elite	16	2.86361	132.387	46.2309	4.25293	4.1541
elite	17	2.58767	114.851	44.384	3.84312	3.60384
elite	18	2.36174	100.967	42.7511	3.50758	3.16819
elite	19	2.13395	87.4278	40.9699	3.16927	2.74334
elite	20	1.93726	76.063	39.2632	2.87715	2.38673
elite	21	1.7725	66.8976	37.7419	2.63246	2.09914
elite	22	1.68042	60.5368	36.0248	2.4957	1.89955
elite	23	1.60786	57.9604	36.0482	2.38793	1.8187
elite	24	1.5096	53.5911	35.5002	2.242	1.6816
elite	25	1.38234	49.0165	35.4591	2.053	1.53806
resource	1	0.286989	11.7786	41.0418	0.505379	0.448643
resource	2	1.17172	48.3729	41.2838	2.06335	1.84251
resource	3	2.26912	100.6	44.3345	3.99585	3.83184
resource	4	2.79419	129.707	46.4202	4.92049	4.94051
resource	5	3.05068	147.097	48.2178	5.37215	5.60289
resource	6	3.17921	156.183	49.1264	5.59848	5.94897
resource	7	3.21033	160.25	49.9169	5.65329	6.10388
resource	8	3.25471	163.879	50.3513	5.73144	6.24211
resource	9	3.23166	162.764	50.3656	5.69085	6.19966
resource	10	3.22647	162.616	50.4007	5.68171	6.19402
resource	11	3.11177	155.519	49.9775	5.47973	5.92368
resource	12	3.04607	151.113	49.6093	5.36403	5.75587
resource	13	2.89794	141.103	48.6909	5.10318	5.37459
resource	14	2.75702	132.811	48.172	4.85502	5.05875
resource	15	2.55097	120.446	47.2158	4.49217	4.58776
resource	16	2.37628	109.168	45.9406	4.18455	4.15817
resource	17	2.16888	97.0784	44.7597	3.81933	3.6977
resource	18	1.98881	86.5906	43.5388	3.50223	3.29821
resource	19	1.83368	76.4821	41.7097	3.22905	2.91319
resource	20	1.69938	68.4417	40.2746	2.99255	2.60693
resource	21	1.53957	59.009	38.3282	2.71114	2.24764
resource	22	1.4475	53.4879	36.952	2.549	2.03734
resource	23	1.37931	49.5859	35.9497	2.42893	1.88872
resource	24	1.17202	40.6397	34.6749	2.06389	1.54796
resource	25	1.14268	40.6529	35.5768	2.01222	1.54846
